# Supplementary material for: ﻿Towards a revision of the Palaearctic species of Aphodius Hellwig, 1798, subgenus Liothorax Motschulsky, 1860 (Coleoptera, Scarabaeidae, Aphodiinae)
Source: Zookeys. 2024 Jul 22;1207:205–99. doi: 10.3897/zookeys.1207.117225 (PMC11287083; doi:10.3897/zookeys.1207.117225)
Supplement: XML Treatment for Aphodius (Liothorax) plagiatusplagiatus [file zookeys.1207.117225-treatment1.xml]

<!DOCTYPE tp:taxon-treatment
  PUBLIC "-//TaxonX//DTD Taxonomic Treatment Publishing DTD v0 20100105//EN" "tax-treatment-NSO.dtd">
<tp:taxon-treatment xmlns:tp="http://www.plazi.org/taxpub"><tp:treatment-meta><kwd-group><label>Taxon classification</label><kwd>
                <named-content content-type="kingdom">Animalia</named-content>
              </kwd><kwd>
                <named-content content-type="order">Coleoptera</named-content>
              </kwd><kwd>
                <named-content content-type="family">Scarabaeidae</named-content>
              </kwd></kwd-group><mixed-citation publication-type="journal"><person-group><name><surname>Angus</surname><given-names>Robert B.</given-names></name><name><surname>Maté</surname><given-names>Jason F.</given-names></name><name><surname>Angus</surname><given-names>Elizabeth M.</given-names></name><name><surname>Král</surname><given-names>David</given-names></name></person-group><article-title>﻿Towards a revision of the Palaearctic species of <italic><tp:taxon-name><tp:taxon-name-part taxon-name-part-type="genus" reg="Aphodius">Aphodius</tp:taxon-name-part></tp:taxon-name></italic> Hellwig, 1798, subgenus <italic><tp:taxon-name><tp:taxon-name-part taxon-name-part-type="genus" reg="Aphodius"/><tp:taxon-name-part taxon-name-part-type="subgenus" reg="Liothorax">Liothorax</tp:taxon-name-part></tp:taxon-name></italic> Motschulsky, 1860 (<tp:taxon-name><tp:taxon-name-part taxon-name-part-type="order">Coleoptera</tp:taxon-name-part></tp:taxon-name>, <tp:taxon-name><tp:taxon-name-part taxon-name-part-type="family">Scarabaeidae</tp:taxon-name-part></tp:taxon-name>, <tp:taxon-name><tp:taxon-name-part taxon-name-part-type="subfamily">Aphodiinae</tp:taxon-name-part></tp:taxon-name>)</article-title><source>Zookeys</source><day>22</day><month>07</month><year>2024</year><volume>1207</volume><fpage>205</fpage><lpage>299</lpage><pub-id pub-id-type="doi">10.3897/zookeys.1207.117225</pub-id></mixed-citation></tp:treatment-meta><tp:nomenclature><label>﻿</label><tp:taxon-name><object-id xmlns:xlink="http://www.w3.org/1999/xlink" content-type="arpha" xlink:type="simple">9801C793-67F4-5A07-A475-9B4C8A071C7B</object-id><tp:taxon-name-part taxon-name-part-type="genus" reg="Aphodius">Aphodius</tp:taxon-name-part> (<tp:taxon-name-part taxon-name-part-type="subgenus" reg="Liothorax">Liothorax</tp:taxon-name-part>) <tp:taxon-name-part taxon-name-part-type="species" reg="plagiatus">plagiatus</tp:taxon-name-part><tp:taxon-name-part taxon-name-part-type="subspecies" reg="plagiatus">plagiatus</tp:taxon-name-part></tp:taxon-name><tp:taxon-authority>(Linnaeus, 1767)</tp:taxon-authority><xref ref-type="fig" rid="F2">Figs 2a–c</xref><xref ref-type="fig" rid="F5">, 5a–d</xref><xref ref-type="fig" rid="F7">, 7a–f</xref><xref ref-type="fig" rid="F13">, 13a, b</xref><xref ref-type="fig" rid="F17">, 17 a–c ”, 18a, 20a, b, 22h–l, 25i, j, 26a–g , 30a, b</xref></tp:nomenclature><tp:treatment-sec sec-type="type material" id="SECID0EVXEK"><title>Type material examined.</title><p><italic><tp:taxon-name><tp:taxon-name-part taxon-name-part-type="genus" reg="Scarabaeus">Scarabaeus</tp:taxon-name-part><tp:taxon-name-part taxon-name-part-type="species" reg="plagiatus">plagiatus</tp:taxon-name-part></tp:taxon-name></italic> Linnaeus, 1767 (image examined on <ext-link xmlns:xlink="http://www.w3.org/1999/xlink" xlink:type="simple" ext-link-type="uri" xlink:href="http://linnean-online.org/20869/#?s=0%26cv=0">linnean-online.org/20869/#?s=0&amp;cv=0</ext-link>). Designated lectotype by <xref ref-type="bibr" rid="B26">Krell (1995)</xref> (<abbrev xmlns:xlink="http://www.w3.org/1999/xlink" xlink:title="The Linnean Society, Burlington House" id="ABBRID0EPYEK" xlink:type="simple">LSCL</abbrev>).</p><p><italic><tp:taxon-name><tp:taxon-name-part taxon-name-part-type="genus" reg="Aphodius">Aphodius</tp:taxon-name-part><tp:taxon-name-part taxon-name-part-type="species" reg="hungaricus">hungaricus</tp:taxon-name-part></tp:taxon-name></italic> Endrődi, 1955. Type series examined (MNSB).</p><p><italic><tp:taxon-name><tp:taxon-name-part taxon-name-part-type="genus" reg="Aphodius">Aphodius</tp:taxon-name-part><tp:taxon-name-part taxon-name-part-type="species" reg="jakutorum">jakutorum</tp:taxon-name-part></tp:taxon-name></italic> Balthasar, 1938. Holotype ♂ (<named-content xmlns:xlink="http://www.w3.org/1999/xlink" content-type="dwc:institutional_code" xlink:title="National Museum Prague" xlink:href="http://grbio.org/institution/national-museum-prague-0" xlink:type="simple">NMP</named-content>).</p></tp:treatment-sec><tp:treatment-sec sec-type="material" id="SECID0ERZEK"><title>Additional material examined.</title><p>SP: Aiguamolls de l’Empordà, Urbanización Ampuriabrava, <named-content xmlns:xlink="http://www.w3.org/1999/xlink" content-type="dwc:verbatimCoordinates" xlink:type="simple"><named-content content-type="geo-json" specific-use="{&#34;type&#34;:&#34;Point&#34;,&#34;coordinates&#34;:[3.089000,42.225000]}" id="NCID0E1ZEK" xlink:type="simple">42.225°N, 3.089°E</named-content></named-content>. spec 5445, 1♀ (<named-content xmlns:xlink="http://www.w3.org/1999/xlink" content-type="dwc:institutional_code" xlink:title="Museo Nacional de Ciencias Naturales" xlink:href="http://grbio.org/institution/museo-nacional-de-ciencias-naturales" xlink:type="simple">MNCN</named-content>).</p><p>GB: Norfolk, Hunstanton, <named-content xmlns:xlink="http://www.w3.org/1999/xlink" content-type="dwc:verbatimCoordinates" xlink:type="simple"><named-content content-type="geo-json" specific-use="{&#34;type&#34;:&#34;Point&#34;,&#34;coordinates&#34;:[-0.516800,52.963800]}" id="NCID0EI1EK" xlink:type="simple">52.9638°N, 0.5168°W</named-content></named-content>. At edge of lake after flood. 27.x.2001, R.B. Angus. 6 ♂♂, 4 ♀♀, 5 unsexed (<named-content xmlns:xlink="http://www.w3.org/1999/xlink" content-type="dwc:institutional_code" xlink:title="The Natural History Museum, London" xlink:href="http://grbio.org/institution/natural-history-museum-london" xlink:type="simple">NHMUK</named-content>). Dorset, Studland Heath, <named-content xmlns:xlink="http://www.w3.org/1999/xlink" content-type="dwc:verbatimCoordinates" xlink:type="simple"><named-content content-type="geo-json" specific-use="{&#34;type&#34;:&#34;Point&#34;,&#34;coordinates&#34;:[1.954000,50.455000]}" id="NCID0EU1EK" xlink:type="simple">50.455°N, 1.954°E</named-content></named-content>. Buried in sand by damp path. 17.v.2002, C. J. Wilson &amp; R.B. Angus. 3 ♂♂, 1♀ (<named-content xmlns:xlink="http://www.w3.org/1999/xlink" content-type="dwc:institutional_code" xlink:title="The Natural History Museum, London" xlink:href="http://grbio.org/institution/natural-history-museum-london" xlink:type="simple">NHMUK</named-content>).</p><p>LI: Litauen, Nowe Święciany, 4–20.6.1916, leg. P. Salchert, 1 unsexed; Livind, Smolwy, Sudl, Dünaburg, 16.6.1916, leg. Selchert, 1 unsexed (<abbrev xmlns:xlink="http://www.w3.org/1999/xlink" xlink:title="Axel Bellmann Collection" id="ABBRID0E61EK" xlink:type="simple">ABC</abbrev>).</p><p>HU: Hungria, <tp:taxon-name><tp:taxon-name-part taxon-name-part-type="genus" reg="Aphodius">Aphodius</tp:taxon-name-part> (<tp:taxon-name-part taxon-name-part-type="subgenus" reg="Liothorax">Liothorax</tp:taxon-name-part>) <tp:taxon-name-part taxon-name-part-type="species" reg="plagiatus">plagiatus</tp:taxon-name-part> <tp:taxon-name-part taxon-name-part-type="infraspecific-rank">var</tp:taxon-name-part> <tp:taxon-name-part taxon-name-part-type="variety" reg="immaculatus">immaculatus</tp:taxon-name-part></tp:taxon-name>, 201539 (<named-content xmlns:xlink="http://www.w3.org/1999/xlink" content-type="dwc:institutional_code" xlink:title="Museo Nacional de Ciencias Naturales" xlink:href="http://grbio.org/institution/museo-nacional-de-ciencias-naturales" xlink:type="simple">MNCN</named-content>).</p><p>CZ: Dobré Pole, <named-content xmlns:xlink="http://www.w3.org/1999/xlink" content-type="dwc:verbatimCoordinates" xlink:type="simple"><named-content content-type="geo-json" specific-use="{&#34;type&#34;:&#34;Point&#34;,&#34;coordinates&#34;:[16.533000,48.824000]}" id="NCID0ED3EK" xlink:type="simple">48.824°N, 16.533°E</named-content></named-content>, 30.iv.2011, Martinů Ivo. 1 ♂, DNA (1) (62) JFM, 4 unsexed (<named-content xmlns:xlink="http://www.w3.org/1999/xlink" content-type="dwc:institutional_code" xlink:title="The Natural History Museum, London" xlink:href="http://grbio.org/institution/natural-history-museum-london" xlink:type="simple">NHMUK</named-content>);</p><p>SK: E of Chlaba, 11.vi.2014, sandy place S of railway, <named-content xmlns:xlink="http://www.w3.org/1999/xlink" content-type="dwc:verbatimCoordinates" xlink:type="simple"><named-content content-type="geo-json" specific-use="{&#34;type&#34;:&#34;Point&#34;,&#34;coordinates&#34;:[18.846000,47.823000]}" id="NCID0ER3EK" xlink:type="simple">47.823°N, 18.846°E</named-content></named-content>, 107 m a.s.l., at light, D. Král lg. 1♂(<abbrev xmlns:xlink="http://www.w3.org/1999/xlink" xlink:title="Jason Maté Collection" id="ABBRID0EW3EK" xlink:type="simple">JFMC</abbrev>).</p><p>RU: Pavlovsk Park, St Petersburg, <named-content xmlns:xlink="http://www.w3.org/1999/xlink" content-type="dwc:verbatimCoordinates" xlink:type="simple"><named-content content-type="geo-json" specific-use="{&#34;type&#34;:&#34;Point&#34;,&#34;coordinates&#34;:[30.476000,59.694000]}" id="NCID0E63EK" xlink:type="simple">59.694°N, 30.476°E</named-content></named-content>, at edge of snowmelt pool. v.1982, R.B. Angus. 1♂ (<named-content xmlns:xlink="http://www.w3.org/1999/xlink" content-type="dwc:institutional_code" xlink:title="The Natural History Museum, London" xlink:href="http://grbio.org/institution/natural-history-museum-london" xlink:type="simple">NHMUK</named-content>); Yaroslavl, Berditsino, <named-content xmlns:xlink="http://www.w3.org/1999/xlink" content-type="dwc:verbatimCoordinates" xlink:type="simple"><named-content content-type="geo-json" specific-use="{&#34;type&#34;:&#34;Point&#34;,&#34;coordinates&#34;:[40.110800,57.454000]}" id="NCID0EL4EK" xlink:type="simple">57.454°N, 40.1108°E</named-content></named-content>. leg. Yakovlev. 1♂ (<named-content xmlns:xlink="http://www.w3.org/1999/xlink" content-type="dwc:institutional_code" xlink:title="Zoological Institute, Russian Academy of Sciences St Petersburg" xlink:href="http://grbio.org/institution/russian-academy-sciences-zoological-institute-zoological-museum" xlink:type="simple">ZIN</named-content>); Novosibirsk oblast’, Sorochicko env. 116 m. <named-content xmlns:xlink="http://www.w3.org/1999/xlink" content-type="dwc:verbatimCoordinates" xlink:type="simple"><named-content content-type="geo-json" specific-use="{&#34;type&#34;:&#34;Point&#34;,&#34;coordinates&#34;:[77.887000,53.285000]}" id="NCID0EX4EK" xlink:type="simple">53.285°N, 77.887°</named-content></named-content>E. Waterside litter. 9.v.2012. D.J. Mann &amp; J. Cooter. 1♂, 2♀♀ (<named-content xmlns:xlink="http://www.w3.org/1999/xlink" content-type="dwc:institutional_code" xlink:title="Oxford University Museum" xlink:href="http://grbio.org/institution/oxford-university-museum-natural-history" xlink:type="simple">OUM</named-content>); Tuapse, Chernomorsk oblast’, <named-content xmlns:xlink="http://www.w3.org/1999/xlink" content-type="dwc:verbatimCoordinates" xlink:type="simple"><named-content content-type="geo-json" specific-use="{&#34;type&#34;:&#34;Point&#34;,&#34;coordinates&#34;:[39.090000,44.098000]}" id="NCID0ED5EK" xlink:type="simple">44.098°N, 39.090°E</named-content></named-content>. 1, unsexed (<named-content xmlns:xlink="http://www.w3.org/1999/xlink" content-type="dwc:institutional_code" xlink:title="Zoological Institute, Russian Academy of Sciences St Petersburg" xlink:href="http://grbio.org/institution/russian-academy-sciences-zoological-institute-zoological-museum" xlink:type="simple">ZIN</named-content>); Minusinsk distr. Shushenskoe, <named-content xmlns:xlink="http://www.w3.org/1999/xlink" content-type="dwc:verbatimCoordinates" xlink:type="simple"><named-content content-type="geo-json" specific-use="{&#34;type&#34;:&#34;Point&#34;,&#34;coordinates&#34;:[91.946000,53.324000]}" id="NCID0EP5EK" xlink:type="simple">53.324°N, 91.946°E</named-content></named-content>. 1, unsexed (<named-content xmlns:xlink="http://www.w3.org/1999/xlink" content-type="dwc:institutional_code" xlink:title="Zoological Institute, Russian Academy of Sciences St Petersburg" xlink:href="http://grbio.org/institution/russian-academy-sciences-zoological-institute-zoological-museum" xlink:type="simple">ZIN</named-content>); Chuyskaya steppe, Kosh Agach, <named-content xmlns:xlink="http://www.w3.org/1999/xlink" content-type="dwc:verbatimCoordinates" xlink:type="simple"><named-content content-type="geo-json" specific-use="{&#34;type&#34;:&#34;Point&#34;,&#34;coordinates&#34;:[88.657000,49.991000]}" id="NCID0E25EK" xlink:type="simple">49.991°N, 88.657°E</named-content></named-content>. 1 ♀ (<named-content xmlns:xlink="http://www.w3.org/1999/xlink" content-type="dwc:institutional_code" xlink:title="Zoological Institute, Russian Academy of Sciences St Petersburg" xlink:href="http://grbio.org/institution/russian-academy-sciences-zoological-institute-zoological-museum" xlink:type="simple">ZIN</named-content>); Bunbui, Kansk neighbourhood, Yenisei government, <named-content xmlns:xlink="http://www.w3.org/1999/xlink" content-type="dwc:verbatimCoordinates" xlink:type="simple"><named-content content-type="geo-json" specific-use="{&#34;type&#34;:&#34;Point&#34;,&#34;coordinates&#34;:[99.025000,56.382000]}" id="NCID0EH6EK" xlink:type="simple">56.382°N, 99.025°E</named-content></named-content>, 1 unsexed, black (<named-content xmlns:xlink="http://www.w3.org/1999/xlink" content-type="dwc:institutional_code" xlink:title="Zoological Institute, Russian Academy of Sciences St Petersburg" xlink:href="http://grbio.org/institution/russian-academy-sciences-zoological-institute-zoological-museum" xlink:type="simple">ZIN</named-content>); Transbaikal, Berezovka near Ulan Ude, <named-content xmlns:xlink="http://www.w3.org/1999/xlink" content-type="dwc:verbatimCoordinates" xlink:type="simple"><named-content content-type="geo-json" specific-use="{&#34;type&#34;:&#34;Point&#34;,&#34;coordinates&#34;:[107.240000,51.932000]}" id="NCID0ET6EK" xlink:type="simple">51.9320°N, 107.2400°E</named-content></named-content>. 1, unsexed (<abbrev xmlns:xlink="http://www.w3.org/1999/xlink" xlink:title="Jason Maté Collection" id="ABBRID0EY6EK" xlink:type="simple">JFMC</abbrev>).</p><p>TR: Bozkale near Kars, <named-content xmlns:xlink="http://www.w3.org/1999/xlink" content-type="dwc:verbatimCoordinates" xlink:type="simple"><named-content content-type="geo-json" specific-use="{&#34;type&#34;:&#34;Point&#34;,&#34;coordinates&#34;:[42.980000,40.587000]}" id="NCID0EBAFK" xlink:type="simple">40.587°N, 42.980°E</named-content></named-content> (<named-content xmlns:xlink="http://www.w3.org/1999/xlink" content-type="dwc:institutional_code" xlink:title="Zoological Institute, Russian Academy of Sciences St Petersburg" xlink:href="http://grbio.org/institution/russian-academy-sciences-zoological-institute-zoological-museum" xlink:type="simple">ZIN</named-content>).</p><p>IN: Shiraz, Lake Maharlou, <named-content xmlns:xlink="http://www.w3.org/1999/xlink" content-type="dwc:verbatimCoordinates" xlink:type="simple"><named-content content-type="geo-json" specific-use="{&#34;type&#34;:&#34;Point&#34;,&#34;coordinates&#34;:[52.759000,29.450000]}" id="NCID0EPAFK" xlink:type="simple">29.450°N, 52.759°E</named-content></named-content>, 1♀ (MNHP).</p><p>KZ: Yanvartsevo, right bank of the Ural River, <named-content xmlns:xlink="http://www.w3.org/1999/xlink" content-type="dwc:verbatimCoordinates" xlink:type="simple"><named-content content-type="geo-json" specific-use="{&#34;type&#34;:&#34;Point&#34;,&#34;coordinates&#34;:[52.239000,51.424000]}" id="NCID0EZAFK" xlink:type="simple">51.424°N, 52.239°E</named-content></named-content>, leg. <tp:taxon-name><tp:taxon-name-part taxon-name-part-type="genus" reg="Liothorax">L.</tp:taxon-name-part></tp:taxon-name> Arnoldi, 1 unsexed, black (<named-content xmlns:xlink="http://www.w3.org/1999/xlink" content-type="dwc:institutional_code" xlink:title="Zoological Institute, Russian Academy of Sciences St Petersburg" xlink:href="http://grbio.org/institution/russian-academy-sciences-zoological-institute-zoological-museum" xlink:type="simple">ZIN</named-content>); Koksengir S of Zhana-arka, Karaganda. <named-content xmlns:xlink="http://www.w3.org/1999/xlink" content-type="dwc:verbatimCoordinates" xlink:type="simple"><named-content content-type="geo-json" specific-use="{&#34;type&#34;:&#34;Point&#34;,&#34;coordinates&#34;:[79.440000,49.440000]}" id="NCID0ELBFK" xlink:type="simple">49.44°N, 79.44°E</named-content></named-content>. leg. Logonova, 22.v.1958. 1 ♀ (<named-content xmlns:xlink="http://www.w3.org/1999/xlink" content-type="dwc:institutional_code" xlink:title="Zoological Institute, Russian Academy of Sciences St Petersburg" xlink:href="http://grbio.org/institution/russian-academy-sciences-zoological-institute-zoological-museum" xlink:type="simple">ZIN</named-content>)</p><p>MG: 40 KM Bayanbulag <named-content xmlns:xlink="http://www.w3.org/1999/xlink" content-type="dwc:verbatimCoordinates" xlink:type="simple"><named-content content-type="geo-json" specific-use="{&#34;type&#34;:&#34;Point&#34;,&#34;coordinates&#34;:[98.583000,45.083000]}" id="NCID0EZBFK" xlink:type="simple">45.083°N, 98.583°E</named-content></named-content>. 16.vii.2005, leg. A, Mikyška. 1 ♂, elytra with red flashes (<named-content xmlns:xlink="http://www.w3.org/1999/xlink" content-type="dwc:institutional_code" xlink:title="National Museum Prague" xlink:href="http://grbio.org/institution/national-museum-prague-0" xlink:type="simple">NMP</named-content>); Mongolia west, 50 KM SW Uliastay. 16.vii,2005, leg. <tp:taxon-name><tp:taxon-name-part taxon-name-part-type="genus" reg="Aphodius">A.</tp:taxon-name-part></tp:taxon-name> Mikyška, 1 ♂, elytra with red flashes (<named-content xmlns:xlink="http://www.w3.org/1999/xlink" content-type="dwc:institutional_code" xlink:title="National Museum Prague" xlink:href="http://grbio.org/institution/national-museum-prague-0" xlink:type="simple">NMP</named-content>); Right bank of R. Kerulen (Herlen) near the Prikhity mountains. 1 unsexed, black (<named-content xmlns:xlink="http://www.w3.org/1999/xlink" content-type="dwc:institutional_code" xlink:title="Zoological Institute, Russian Academy of Sciences St Petersburg" xlink:href="http://grbio.org/institution/russian-academy-sciences-zoological-institute-zoological-museum" xlink:type="simple">ZIN</named-content>)</p><p>CH: “Pekin”, Fry coll. 2♂♂, 1♀ (<named-content xmlns:xlink="http://www.w3.org/1999/xlink" content-type="dwc:institutional_code" xlink:title="The Natural History Museum, London" xlink:href="http://grbio.org/institution/natural-history-museum-london" xlink:type="simple">NHMUK</named-content>).</p></tp:treatment-sec><tp:treatment-sec sec-type="Differential diagnosis" id="SECID0EWCFK"><title>Differential diagnosis.</title><p><italic><tp:taxon-name><tp:taxon-name-part taxon-name-part-type="genus" reg="Aphodius">Aphodius</tp:taxon-name-part><tp:taxon-name-part taxon-name-part-type="species" reg="plagiatus">plagiatus</tp:taxon-name-part></tp:taxon-name></italic> is recognisable by the basal segment of the mesotarsi being shorter than the longer mesotibial spur, and the heavily punctured metaventrite, especially in males. The aedeagus is distinctive, with the parameres not decurved apically and the endophallus lacking recurved teeth.</p></tp:treatment-sec><tp:treatment-sec sec-type="redescription" id="SECID0EHDFK"><title>Redescription.</title><p>General appearance (Fig. <xref ref-type="fig" rid="F2">2a–c</xref>). Length: 3.6–4.9 mm (♂), 4.0–4.8 mm (♀); width: 1.6–2.0 mm (♂), 1.8–2.0 mm (♀). Black, head, pronotum, and scutellum glossy (pronotum sometimes less so) (Fig. <xref ref-type="fig" rid="F5">5a–d</xref>), elytra black, sometimes with a dull red streak over the middle part (Fig. <xref ref-type="fig" rid="F2">2b</xref>), interstices with very fine reticulation often giving a silky grey sheen.</p><p>Head glossy black with a diffuse dull brown area along the outer margins of the clypeus and genae, Frons with moderately strong punctation, the punctures separated by ca 1.5× their diameters, and with some sparse very fine punctures between them. Frontoclypeal suture often very fine, straight over median 2/3, then angled obliquely forward at each side, reaching the margin at the front of the genae. Occasionally the suture is more distinct. Clypeus bulging upwards medially, this bulge with fine sparse punctation which becomes coarser and rather rugose anterolaterally. Most European material has this rugose area fairly extensive and well-developed, but a male from St Petersburg (Russia) has the rugosity weaker and less extensive, and in material from the Tibetan Plateau (Qinghai and Gansu) the rugosity is further reduced (Fig. <xref ref-type="fig" rid="F5">5a–d</xref>). The genae protrude laterally at an angle of ca 45˚ in front of eyes, then curve inwards to meet the frontoclypeal suture ca 1.5× eye-diameter in front of eyes. Clypeal margin obtusely angled outward from this point, then curved inwards to the median excision. Genae laterally with a narrow raised margin, this continued across the clypeus, becoming weaker medially. Antennae and maxillary palpi black to blackish brown. Epipharynx (Fig. <xref ref-type="fig" rid="F7">7a–f</xref>) with the clithra generally only weakly sinuate either side of the tylus, but more strongly so in one Chinese specimen (Fig. <xref ref-type="fig" rid="F7">7f</xref>). Chaetopedia 2–6.</p><p>Pronotum glossy black, hemicylindrical, highly arched transversely, weakly so longitudinally. Lateral area of surface bulging outwards, almost obscuring the lateral margins (viewed from above) in basal 1/2. Surface with double punctation, the larger punctures heavy, twice the diameter of those on the head, separated from one another by 1–4× their diameter, and with very fine dot-like punctures scattered among them. The larger punctures are very sparse on the disc, denser laterally. Basal margin of pronotum varying from being entirely bordered to having the middle 1/2 unbordered (Fig. <xref ref-type="fig" rid="F13">13a, b</xref>).</p><p>Scutellum pentagonal, elongate, the sides more or less parallel in basal 1/2, then convergent apically to rounded apex. Surface glossy black with a few very fine punctures medially</p><p>Elytra black, sometimes with an oblique reddish streak over their middle parts. Interstices generally with a greyish silky sheen, contrasting with the glossy striae, but sometimes glossy black, as in the type material of <italic><tp:taxon-name><tp:taxon-name-part taxon-name-part-type="genus" reg="Liothorax">L.</tp:taxon-name-part><tp:taxon-name-part taxon-name-part-type="species" reg="hungaricus">hungaricus</tp:taxon-name-part></tp:taxon-name></italic> (Endrődi, 1995) (MNSB), the St Petersburg specimen already mentioned, and in material from the Tibetan Plateau. The interstices have a fine isodiametric reticulation, easily seen in most European and Mongolian material, but less so in the St Petersburg specimen, and almost invisible in the Tibetan material where the elytra appear very highly polished. Nevertheless, if the elytra are viewed with strong light and at high magnification the reticulation is always present (Fig. <xref ref-type="fig" rid="F17">17a–c</xref>). Scanning electron microscopy (Fig. <xref ref-type="fig" rid="F17">17a</xref>”, c”) confirms that this reticulation is on the elytral surface rather than being buried under the epicuticle. In most specimens the fine punctures of the interstices are very faint, though with some variation, but in the Tibetan material they are considerably stronger (Fig. <xref ref-type="fig" rid="F17">17a, a</xref>’, a”, c, c’, c”). Interstices flat, ca 8–10× wider than the striae. Striae narrow, vertical-sided, their bottoms glossy. Strial punctures in single rows, small, separated by ca 5× their diameter, and scarcely indenting the strial margins. Lateral margins of elytra gently rounded and slightly divergent over their basal 1/2, then tapered to the bluntly rounded apex.</p><p>Metaventrite median diamond-shaped plate in males flat and heavily punctate, the punctures bearing distinct yellowish setae (Fig. <xref ref-type="fig" rid="F20">20a</xref>) which may be lost, especially if an attempt is made to clean dead specimens. In females the median plate is less flat, generally depressed medially and the punctation is finer, ca 2/3 the strength of that in males, and the setae are more frequently lost, even in living material (Fig. <xref ref-type="fig" rid="F20">20b</xref>).</p><p>Legs dark brown to black, tarsi dark brown, and tibial spurs a slightly paler brown. Basal segment of mid tarsi clearly shorter than the longer tibial spur (Fig. <xref ref-type="fig" rid="F18">18a</xref>).</p><p>Aedeagus (Fig. <xref ref-type="fig" rid="F22">22a–c, h–k</xref>) ca 1.1 mm long in <italic><tp:taxon-name><tp:taxon-name-part taxon-name-part-type="genus" reg="Aphodius">A.</tp:taxon-name-part><tp:taxon-name-part taxon-name-part-type="species" reg="plagiatus">p.</tp:taxon-name-part><tp:taxon-name-part taxon-name-part-type="subspecies" reg="plagiatus">plagiatus</tp:taxon-name-part></tp:taxon-name></italic>, 1.25–1.4 mm in <italic><tp:taxon-name><tp:taxon-name-part taxon-name-part-type="genus" reg="Aphodius">A.</tp:taxon-name-part><tp:taxon-name-part taxon-name-part-type="species" reg="plagiatus">p.</tp:taxon-name-part><tp:taxon-name-part taxon-name-part-type="subspecies" reg="sinoplagiatus">sinoplagiatus</tp:taxon-name-part></tp:taxon-name></italic> ssp. nov., the parameres widened apically and the endophallus bearing fields of small scales but no hairs or bristles. The expanded apical area of the parameres is more abruptly widened in Chinese material, giving a square-ended appearance (Fig. <xref ref-type="fig" rid="F22">22i, j, k</xref>), than in European where it is more oblique (Fig. <xref ref-type="fig" rid="F22">22h</xref>) and the holotype of <italic><tp:taxon-name><tp:taxon-name-part taxon-name-part-type="genus" reg="Aphodius">A.</tp:taxon-name-part><tp:taxon-name-part taxon-name-part-type="species" reg="jakutorum">jakutorum</tp:taxon-name-part></tp:taxon-name></italic> (Balthasar, 1938) (Fig. <xref ref-type="fig" rid="F22">22l</xref>) appears to match European material in this character. However, some caution is needed as this part of the parameres tends to shrivel when dried and exposed and often does not fully expand when wetted out. Note that the aedeagus of the Peking specimens shown in Fig. <xref ref-type="fig" rid="F22">22i</xref> is ca 1.1 mm long, matching <italic><tp:taxon-name><tp:taxon-name-part taxon-name-part-type="genus" reg="Aphodius">A.</tp:taxon-name-part><tp:taxon-name-part taxon-name-part-type="species" reg="plagiatus">p.</tp:taxon-name-part><tp:taxon-name-part taxon-name-part-type="subspecies" reg="plagiatus">plagiatus</tp:taxon-name-part></tp:taxon-name></italic> rather than <italic><tp:taxon-name><tp:taxon-name-part taxon-name-part-type="genus" reg="Aphodius">A.</tp:taxon-name-part><tp:taxon-name-part taxon-name-part-type="species" reg="plagiatus">p.</tp:taxon-name-part><tp:taxon-name-part taxon-name-part-type="subspecies" reg="sinoplagiatus">sinoplagiatus</tp:taxon-name-part></tp:taxon-name></italic> ssp. nov.</p><p>Spermatheca (Fig. <xref ref-type="fig" rid="F26">26a–g</xref>) ca 0.36 mm long in <italic><tp:taxon-name><tp:taxon-name-part taxon-name-part-type="genus" reg="Aphodius">A.</tp:taxon-name-part><tp:taxon-name-part taxon-name-part-type="species" reg="plagiatus">p.</tp:taxon-name-part><tp:taxon-name-part taxon-name-part-type="subspecies" reg="plagiatus">plagiatus</tp:taxon-name-part></tp:taxon-name></italic>, but clearly longer in <italic><tp:taxon-name><tp:taxon-name-part taxon-name-part-type="genus" reg="Aphodius">A.</tp:taxon-name-part><tp:taxon-name-part taxon-name-part-type="species" reg="plagiatus">p.</tp:taxon-name-part><tp:taxon-name-part taxon-name-part-type="subspecies" reg="sinoplagiatus">sinoplagiatus</tp:taxon-name-part></tp:taxon-name></italic> ssp. nov., length ca 0.42 mm.</p></tp:treatment-sec><tp:treatment-sec sec-type="remarks" id="SECID0EYJFK"><title>Remarks.</title><p><italic><tp:taxon-name><tp:taxon-name-part taxon-name-part-type="genus" reg="Aphodius">Aphodius</tp:taxon-name-part><tp:taxon-name-part taxon-name-part-type="species" reg="plagiatus">plagiatus</tp:taxon-name-part></tp:taxon-name></italic> is the most widely distributed of all the Palaearctic <italic><tp:taxon-name><tp:taxon-name-part taxon-name-part-type="genus" reg="Liothorax">Liothorax</tp:taxon-name-part></tp:taxon-name></italic>, with its range extending from England in the west to east Siberia (Yakutia) and China (Qinghai, Gansu, and the Beijing area) in the east (Fig. <xref ref-type="fig" rid="F29">29b, c</xref>). The southern limits of its range are unclear. There are no confirmed records from the Iberian Peninsula and the Catalogue of Palaearctic <tp:taxon-name><tp:taxon-name-part taxon-name-part-type="order">Coleoptera</tp:taxon-name-part></tp:taxon-name> gives no records from Italy. Records from the Balkans require confirmation because of confusion with <italic><tp:taxon-name><tp:taxon-name-part taxon-name-part-type="genus" reg="Aphodius">A.</tp:taxon-name-part><tp:taxon-name-part taxon-name-part-type="species" reg="rutilipennis">rutilipennis</tp:taxon-name-part></tp:taxon-name></italic>. All material from Syria examined in this study has been determined to be <italic><tp:taxon-name><tp:taxon-name-part taxon-name-part-type="genus" reg="Liothorax">L.</tp:taxon-name-part><tp:taxon-name-part taxon-name-part-type="species" reg="discoides">discoides</tp:taxon-name-part></tp:taxon-name></italic> and not <italic><tp:taxon-name><tp:taxon-name-part taxon-name-part-type="genus" reg="Liothorax">L.</tp:taxon-name-part><tp:taxon-name-part taxon-name-part-type="species" reg="plagiatus">plagiatus</tp:taxon-name-part></tp:taxon-name></italic> as reported by <xref ref-type="bibr" rid="B6">Baraud (1992)</xref>. The only (doubtful) record of <italic><tp:taxon-name><tp:taxon-name-part taxon-name-part-type="genus" reg="Liothorax">L.</tp:taxon-name-part><tp:taxon-name-part taxon-name-part-type="species" reg="plagiatus">plagiatus</tp:taxon-name-part></tp:taxon-name></italic> from the Middle East is a female from Iran (Shiraz) found in the collections of the Paris Museum by one of the authors (JFM) which was collected during the 1965 Mission Franco-Iranienne and was identified by Baraud as <italic><tp:taxon-name><tp:taxon-name-part taxon-name-part-type="genus" reg="Liothorax">L.</tp:taxon-name-part><tp:taxon-name-part taxon-name-part-type="species" reg="niger">niger</tp:taxon-name-part></tp:taxon-name></italic>. This specimen was not mentioned by him in his Coléoptères <tp:taxon-name><tp:taxon-name-part taxon-name-part-type="superfamily">Scarabaeoidea</tp:taxon-name-part></tp:taxon-name> d´Europe (1992) nor, to our knowledge, by any other author, and, apart from <italic><tp:taxon-name><tp:taxon-name-part taxon-name-part-type="genus" reg="Aphodius">A.</tp:taxon-name-part><tp:taxon-name-part taxon-name-part-type="species" reg="kraatzi">kraatzi</tp:taxon-name-part></tp:taxon-name></italic> from Ashooradeh Island is the only specimen of <italic><tp:taxon-name><tp:taxon-name-part taxon-name-part-type="genus" reg="Liothorax">Liothorax</tp:taxon-name-part></tp:taxon-name></italic> known for Iran. This specimen was examined in 2004 and tentatively identified as a form of <italic><tp:taxon-name><tp:taxon-name-part taxon-name-part-type="genus" reg="Aphodius"/><tp:taxon-name-part taxon-name-part-type="species" reg="wilsonae">wilsonae</tp:taxon-name-part></tp:taxon-name></italic> or <italic><tp:taxon-name><tp:taxon-name-part taxon-name-part-type="genus" reg="Aphodius"/><tp:taxon-name-part taxon-name-part-type="species" reg="plagiatus">plagiatus</tp:taxon-name-part></tp:taxon-name></italic> based on a strongly punctured metaventrite, shortened tarsi, and a surface finish notably different from <italic><tp:taxon-name><tp:taxon-name-part taxon-name-part-type="genus" reg="Aphodius"/><tp:taxon-name-part taxon-name-part-type="species" reg="niger">niger</tp:taxon-name-part></tp:taxon-name></italic>, but due to its divergent morphology was not included in the type series. In light of the work done since, we suspect that it is a member of the <italic><tp:taxon-name><tp:taxon-name-part taxon-name-part-type="genus" reg="Aphodius"/><tp:taxon-name-part taxon-name-part-type="species" reg="plagiatus">plagiatus</tp:taxon-name-part></tp:taxon-name></italic> group, but requiring additional material, in particular males. As such this record has been labelled on the distribution maps (Fig. <xref ref-type="fig" rid="F29">29c</xref>) with a black question mark and a black square.</p><p>One of the peculiarities of <italic><tp:taxon-name><tp:taxon-name-part taxon-name-part-type="genus" reg="Aphodius">A.</tp:taxon-name-part><tp:taxon-name-part taxon-name-part-type="species" reg="plagiatus">plagiatus</tp:taxon-name-part></tp:taxon-name></italic> is the existence of two distinct colour forms, one plain black and the other, exemplified by the lectotype presumably from Sweden, with a red longitudinal-oblique flash over the central area of each elytron. One of us (RBA) has noted the red-streaked form in England, Ukraine (Kiev and Odessa), and Mongolia. The red form appears to be absent from the Czech Republic and Hungary as well as from Russia. As far as is known, this red-streaked form does not occur in <italic><tp:taxon-name><tp:taxon-name-part taxon-name-part-type="genus" reg="Aphodius">A.</tp:taxon-name-part><tp:taxon-name-part taxon-name-part-type="species" reg="plagiatus">plagiatus</tp:taxon-name-part><tp:taxon-name-part taxon-name-part-type="subspecies" reg="sinoplagiatus">sinoplagiatus</tp:taxon-name-part></tp:taxon-name></italic>.</p><p><italic><tp:taxon-name><tp:taxon-name-part taxon-name-part-type="genus" reg="Aphodius">Aphodius</tp:taxon-name-part><tp:taxon-name-part taxon-name-part-type="species" reg="plagiatus">plagiatus</tp:taxon-name-part></tp:taxon-name></italic> is normally found at the roots of vegetation in damp places and is often found washed up among strandline detritus at the edge of pools (Fig. <xref ref-type="fig" rid="F28">28a, c</xref>). It is generally associated with salinity, as in the Qinghai pool shown in Fig. <xref ref-type="fig" rid="F28">28c</xref>, but there did not appear to be any trace of salinity in Pavlovsk Park near St Petersburg where RBA collected one specimen at the edge of a snowmelt pool in April 1982 (Fig. <xref ref-type="fig" rid="F28">28a</xref>).</p></tp:treatment-sec><tp:treatment-sec><!--Section generated to contain objects referenced in tp:taxon-treatment.--><fig id="F2" position="float" orientation="portrait"><object-id xmlns:xlink="http://www.w3.org/1999/xlink" content-type="doi" xlink:type="simple">10.3897/zookeys.1207.117225.figure2</object-id><object-id xmlns:xlink="http://www.w3.org/1999/xlink" content-type="arpha" xlink:type="simple">2C74B891-BCA0-5518-9ABD-E09B465164CC</object-id><label>Figure 2.</label><caption><p><bold>a–k</bold> whole beetles <bold>a</bold><italic><tp:taxon-name><tp:taxon-name-part taxon-name-part-type="genus" reg="Aphodius">A.</tp:taxon-name-part><tp:taxon-name-part taxon-name-part-type="species" reg="plagiatus">plagiatus</tp:taxon-name-part></tp:taxon-name></italic>, CZ, Moravia <bold>b</bold><italic><tp:taxon-name><tp:taxon-name-part taxon-name-part-type="genus" reg="Aphodius">A.</tp:taxon-name-part><tp:taxon-name-part taxon-name-part-type="species" reg="plagiatus">plagiatus</tp:taxon-name-part></tp:taxon-name></italic>, MG, Mongolia <bold>c</bold><italic><tp:taxon-name><tp:taxon-name-part taxon-name-part-type="genus" reg="Aphodius">A.</tp:taxon-name-part><tp:taxon-name-part taxon-name-part-type="species" reg="jakutorum">jakutorum</tp:taxon-name-part></tp:taxon-name></italic>, holotype, RU, East Siberia <bold>d</bold><italic><tp:taxon-name><tp:taxon-name-part taxon-name-part-type="genus" reg="Liothorax">L.</tp:taxon-name-part><tp:taxon-name-part taxon-name-part-type="species" reg="rodrigoi">rodrigoi</tp:taxon-name-part></tp:taxon-name></italic> sp. nov., holotype SP, Aranjuez <bold>e</bold><italic><tp:taxon-name><tp:taxon-name-part taxon-name-part-type="genus" reg="Aphodius">A.</tp:taxon-name-part><tp:taxon-name-part taxon-name-part-type="species" reg="rutilipennis">rutilipennis</tp:taxon-name-part></tp:taxon-name></italic> (<italic><tp:taxon-name><tp:taxon-name-part taxon-name-part-type="genus" reg="Aphodius">A.</tp:taxon-name-part><tp:taxon-name-part taxon-name-part-type="species" reg="ressli">ressli</tp:taxon-name-part></tp:taxon-name></italic>, holotype) TR, Hatay, Iskenderun <bold>f</bold><italic><tp:taxon-name><tp:taxon-name-part taxon-name-part-type="genus" reg="Aphodius">A.</tp:taxon-name-part><tp:taxon-name-part taxon-name-part-type="species" reg="rutilipennis">rutilipennis</tp:taxon-name-part></tp:taxon-name></italic>, large ♀, CY, Akrotiri <bold>g</bold><italic><tp:taxon-name><tp:taxon-name-part taxon-name-part-type="genus" reg="Aphodius">A.</tp:taxon-name-part><tp:taxon-name-part taxon-name-part-type="species" reg="rutilipennis">rutilipennis</tp:taxon-name-part></tp:taxon-name></italic> (<italic><tp:taxon-name><tp:taxon-name-part taxon-name-part-type="genus" reg="Aphodius">A.</tp:taxon-name-part><tp:taxon-name-part taxon-name-part-type="species" reg="cypricola">cypricola</tp:taxon-name-part></tp:taxon-name></italic>, holotype) CY <bold>h</bold><italic><tp:taxon-name><tp:taxon-name-part taxon-name-part-type="genus" reg="Aphodius">A.</tp:taxon-name-part><tp:taxon-name-part taxon-name-part-type="species" reg="chellala">chellala</tp:taxon-name-part></tp:taxon-name></italic> sp. nov., holotype, AG, Chellala <bold>i</bold><italic><tp:taxon-name><tp:taxon-name-part taxon-name-part-type="genus" reg="Aphodius">A.</tp:taxon-name-part><tp:taxon-name-part taxon-name-part-type="species" reg="rusakovi">rusakovi</tp:taxon-name-part></tp:taxon-name></italic>, ♂ paratype, RU, Orenburg <bold>j</bold><italic><tp:taxon-name><tp:taxon-name-part taxon-name-part-type="genus" reg="Aphodius">A.</tp:taxon-name-part><tp:taxon-name-part taxon-name-part-type="species" reg="discoides">discoides</tp:taxon-name-part></tp:taxon-name></italic>, neotype (<italic><tp:taxon-name><tp:taxon-name-part taxon-name-part-type="genus" reg="Aphodius">A.</tp:taxon-name-part><tp:taxon-name-part taxon-name-part-type="species" reg="bytinskisalzi">bytinskisalzi</tp:taxon-name-part></tp:taxon-name></italic>, holotype) IS, Kuneitra <bold>k</bold><italic><tp:taxon-name><tp:taxon-name-part taxon-name-part-type="genus" reg="Aphodius">A.</tp:taxon-name-part><tp:taxon-name-part taxon-name-part-type="species" reg="discoides">discoides</tp:taxon-name-part></tp:taxon-name></italic>, black form from TR, Karakurt. Scale bar: 1 mm.</p></caption><graphic xmlns:xlink="http://www.w3.org/1999/xlink" xlink:href="zookeys-1207-205_article-117225__-g002.jpg" id="oo_1097460.jpg" position="float" orientation="portrait" xlink:type="simple"><uri content-type="original_file" xlink:type="simple">https://binary.pensoft.net/fig/1097460</uri></graphic></fig><fig id="F5" position="float" orientation="portrait"><object-id xmlns:xlink="http://www.w3.org/1999/xlink" content-type="doi" xlink:type="simple">10.3897/zookeys.1207.117225.figure5</object-id><object-id xmlns:xlink="http://www.w3.org/1999/xlink" content-type="arpha" xlink:type="simple">5F395EDC-7C51-5F59-91B0-89E74F4EAEF9</object-id><label>Figure 5.</label><caption><p><bold>a–p</bold><italic><tp:taxon-name><tp:taxon-name-part taxon-name-part-type="genus" reg="Aphodius">A.</tp:taxon-name-part><tp:taxon-name-part taxon-name-part-type="species" reg="plagiatus">plagiatus</tp:taxon-name-part></tp:taxon-name></italic> group, heads and pronota <bold>a–c</bold><italic><tp:taxon-name><tp:taxon-name-part taxon-name-part-type="genus" reg="Aphodius">A.</tp:taxon-name-part><tp:taxon-name-part taxon-name-part-type="species" reg="plagiatus">plagiatus</tp:taxon-name-part><tp:taxon-name-part taxon-name-part-type="subspecies" reg="plagiatus">plagiatus</tp:taxon-name-part></tp:taxon-name></italic><bold>a</bold> GB, Norfolk <bold>b</bold> CZ, Moravia, Dobre Pole <bold>c</bold> RU, St Petersburg <bold>d</bold><italic><tp:taxon-name><tp:taxon-name-part taxon-name-part-type="genus" reg="Aphodius">A.</tp:taxon-name-part><tp:taxon-name-part taxon-name-part-type="species" reg="plagiatus">p.</tp:taxon-name-part><tp:taxon-name-part taxon-name-part-type="subspecies" reg="sinoplagiatus">sinoplagiatus</tp:taxon-name-part></tp:taxon-name></italic> ssp. nov., paratype, CH, Qinghai, Gangca <bold>e–g</bold><italic><tp:taxon-name><tp:taxon-name-part taxon-name-part-type="genus" reg="Aphodius">A.</tp:taxon-name-part><tp:taxon-name-part taxon-name-part-type="species" reg="discoides">discoides</tp:taxon-name-part></tp:taxon-name></italic><bold>e</bold> neotype IS Kuneitra <bold>f</bold> TR, Kyzil Dag <bold>g</bold> Turkey Muş <bold>h</bold><italic><tp:taxon-name><tp:taxon-name-part taxon-name-part-type="genus" reg="Aphodius">A.</tp:taxon-name-part><tp:taxon-name-part taxon-name-part-type="species" reg="discoides">discoides</tp:taxon-name-part></tp:taxon-name></italic>, black ♂, TR, Karakurt <bold>i–k</bold><italic><tp:taxon-name><tp:taxon-name-part taxon-name-part-type="genus" reg="Aphodius">A.</tp:taxon-name-part><tp:taxon-name-part taxon-name-part-type="species" reg="rutilipennis">rutilipennis</tp:taxon-name-part></tp:taxon-name></italic><bold>i</bold><italic><tp:taxon-name><tp:taxon-name-part taxon-name-part-type="genus" reg="Aphodius">A.</tp:taxon-name-part><tp:taxon-name-part taxon-name-part-type="species" reg="ressli">ressli</tp:taxon-name-part></tp:taxon-name></italic>, holotype, TR, Hatay <bold>j</bold> CY, Akrotiri <bold>k</bold><italic><tp:taxon-name><tp:taxon-name-part taxon-name-part-type="genus" reg="Aphodius">A.</tp:taxon-name-part><tp:taxon-name-part taxon-name-part-type="species" reg="cypricola">cypricola</tp:taxon-name-part></tp:taxon-name></italic>, holotype, CY <bold>l</bold><italic><tp:taxon-name><tp:taxon-name-part taxon-name-part-type="genus" reg="Aphodius">A.</tp:taxon-name-part><tp:taxon-name-part taxon-name-part-type="species" reg="chellala">chellala</tp:taxon-name-part></tp:taxon-name></italic> sp. nov., holotype, AG, Chellala <bold>m</bold><italic><tp:taxon-name><tp:taxon-name-part taxon-name-part-type="genus" reg="Aphodius">A.</tp:taxon-name-part><tp:taxon-name-part taxon-name-part-type="species" reg="rusakovi">rusakovi</tp:taxon-name-part></tp:taxon-name></italic>, paratype ♂, RU, Orenburg <bold>n</bold><italic><tp:taxon-name><tp:taxon-name-part taxon-name-part-type="genus" reg="Aphodius">A.</tp:taxon-name-part><tp:taxon-name-part taxon-name-part-type="species" reg="ballerioi">ballerioi</tp:taxon-name-part></tp:taxon-name></italic> sp. nov., paratype ♂, TR, Rize <bold>o</bold>, <bold>p</bold><italic><tp:taxon-name><tp:taxon-name-part taxon-name-part-type="genus" reg="Liothorax">L.</tp:taxon-name-part><tp:taxon-name-part taxon-name-part-type="species" reg="kraatzi">kraatzi</tp:taxon-name-part></tp:taxon-name></italic><bold>o</bold> RU, Astrakhan <bold>p</bold> SR. Scale bar: 1 mm.</p></caption><graphic xmlns:xlink="http://www.w3.org/1999/xlink" xlink:href="zookeys-1207-205_article-117225__-g005.jpg" id="oo_1097463.jpg" position="float" orientation="portrait" xlink:type="simple"><uri content-type="original_file" xlink:type="simple">https://binary.pensoft.net/fig/1097463</uri></graphic></fig><fig id="F7" position="float" orientation="portrait"><object-id xmlns:xlink="http://www.w3.org/1999/xlink" content-type="doi" xlink:type="simple">10.3897/zookeys.1207.117225.figure7</object-id><object-id xmlns:xlink="http://www.w3.org/1999/xlink" content-type="arpha" xlink:type="simple">5A860B79-180C-5D58-BA21-B747F8060DD9</object-id><label>Figure 7.</label><caption><p><bold>a–k</bold> epipharynxes <bold>a– f</bold><italic><tp:taxon-name><tp:taxon-name-part taxon-name-part-type="genus" reg="Aphodius">A.</tp:taxon-name-part><tp:taxon-name-part taxon-name-part-type="species" reg="plagiatus">plagiatus</tp:taxon-name-part><tp:taxon-name-part taxon-name-part-type="subspecies" reg="plagiatus">plagiatus</tp:taxon-name-part></tp:taxon-name></italic><bold>a</bold>, <bold>b</bold> GB, Hunstanton, Norfolk <bold>c</bold> CZ, Moravia, Dobré Pole <bold>d</bold> RU, Pavlovsk, St Petersburg <bold>e</bold><italic><tp:taxon-name><tp:taxon-name-part taxon-name-part-type="genus" reg="Aphodius">A.</tp:taxon-name-part><tp:taxon-name-part taxon-name-part-type="species" reg="plagiatus">p.</tp:taxon-name-part><tp:taxon-name-part taxon-name-part-type="subspecies" reg="sinoplagiatus">sinoplagiatus</tp:taxon-name-part></tp:taxon-name></italic> ssp. nov., paratype, CH, Gangca, Qinghai <bold>f</bold><italic><tp:taxon-name><tp:taxon-name-part taxon-name-part-type="genus" reg="Aphodius">A.</tp:taxon-name-part><tp:taxon-name-part taxon-name-part-type="species" reg="plagiatus">p.</tp:taxon-name-part><tp:taxon-name-part taxon-name-part-type="subspecies" reg="sinoplagiatus">sinoplagiatus</tp:taxon-name-part></tp:taxon-name></italic>?, CH, “Pekin, coll. Fry” <bold>g</bold><italic><tp:taxon-name><tp:taxon-name-part taxon-name-part-type="genus" reg="Aphodius">A.</tp:taxon-name-part><tp:taxon-name-part taxon-name-part-type="species" reg="rodrigoi">rodrigoi</tp:taxon-name-part></tp:taxon-name></italic> sp. nov., holotype, SP <bold>h</bold><italic><tp:taxon-name><tp:taxon-name-part taxon-name-part-type="genus" reg="Aphodius">A.</tp:taxon-name-part><tp:taxon-name-part taxon-name-part-type="species" reg="discoides">discoides</tp:taxon-name-part></tp:taxon-name></italic>, TR <bold>i</bold><italic><tp:taxon-name><tp:taxon-name-part taxon-name-part-type="genus" reg="Aphodius">A.</tp:taxon-name-part><tp:taxon-name-part taxon-name-part-type="species" reg="rusakovi">rusakovi</tp:taxon-name-part></tp:taxon-name></italic>, paratype, RU, Orenburg <bold>j</bold><italic><tp:taxon-name><tp:taxon-name-part taxon-name-part-type="genus" reg="Aphodius">A.</tp:taxon-name-part><tp:taxon-name-part taxon-name-part-type="species" reg="rutilipennis">rutilipennis</tp:taxon-name-part></tp:taxon-name></italic>, CY, Akrotiri <bold>k</bold><italic><tp:taxon-name><tp:taxon-name-part taxon-name-part-type="genus" reg="Aphodius">A.</tp:taxon-name-part><tp:taxon-name-part taxon-name-part-type="species" reg="chellala">chellala</tp:taxon-name-part></tp:taxon-name></italic>, sp. nov., paratype, AG, Chellala. Scale bar: 0.5 mm.</p></caption><graphic xmlns:xlink="http://www.w3.org/1999/xlink" xlink:href="zookeys-1207-205_article-117225__-g007.jpg" id="oo_1097466.jpg" position="float" orientation="portrait" xlink:type="simple"><uri content-type="original_file" xlink:type="simple">https://binary.pensoft.net/fig/1097466</uri></graphic></fig><fig id="F13" position="float" orientation="portrait"><object-id xmlns:xlink="http://www.w3.org/1999/xlink" content-type="doi" xlink:type="simple">10.3897/zookeys.1207.117225.figure13</object-id><object-id xmlns:xlink="http://www.w3.org/1999/xlink" content-type="arpha" xlink:type="simple">F48FB653-EAB3-5FB6-9617-B683068221BA</object-id><label>Figure 13.</label><caption><p><italic><tp:taxon-name><tp:taxon-name-part taxon-name-part-type="genus" reg="Aphodius">Aphodius</tp:taxon-name-part><tp:taxon-name-part taxon-name-part-type="species" reg="plagiatus">plagiatus</tp:taxon-name-part></tp:taxon-name></italic> group, pronotal bases 1 <bold>a</bold>, <bold>b</bold><italic><tp:taxon-name><tp:taxon-name-part taxon-name-part-type="genus" reg="Aphodius">A.</tp:taxon-name-part><tp:taxon-name-part taxon-name-part-type="species" reg="plagiatus">plagiatus</tp:taxon-name-part></tp:taxon-name></italic><bold>a</bold> GB, Norfolk <bold>b</bold> MG <bold>c</bold><italic><tp:taxon-name><tp:taxon-name-part taxon-name-part-type="genus" reg="Aphodius">A.</tp:taxon-name-part><tp:taxon-name-part taxon-name-part-type="species" reg="rutilipennis">rutilipennis</tp:taxon-name-part></tp:taxon-name></italic>, CY <bold>d</bold><tp:taxon-name><tp:taxon-name-part taxon-name-part-type="genus" reg="Aphodius">A.</tp:taxon-name-part><tp:taxon-name-part taxon-name-part-type="uncertainty-rank">cf.</tp:taxon-name-part><tp:taxon-name-part taxon-name-part-type="species" reg="rutilipennis">rutilipennis</tp:taxon-name-part></tp:taxon-name>, GR, Thessaloniki <bold>e</bold><italic><tp:taxon-name><tp:taxon-name-part taxon-name-part-type="genus" reg="Aphodius">A.</tp:taxon-name-part><tp:taxon-name-part taxon-name-part-type="species" reg="chellala">chellala</tp:taxon-name-part></tp:taxon-name></italic> sp. nov., paratype, AG.</p></caption><graphic xmlns:xlink="http://www.w3.org/1999/xlink" xlink:href="zookeys-1207-205_article-117225__-g013.jpg" id="oo_1097473.jpg" position="float" orientation="portrait" xlink:type="simple"><uri content-type="original_file" xlink:type="simple">https://binary.pensoft.net/fig/1097473</uri></graphic></fig><fig id="F17" position="float" orientation="portrait"><object-id xmlns:xlink="http://www.w3.org/1999/xlink" content-type="doi" xlink:type="simple">10.3897/zookeys.1207.117225.figure17</object-id><object-id xmlns:xlink="http://www.w3.org/1999/xlink" content-type="arpha" xlink:type="simple">A360D423-3A0B-5161-A808-D3F64A4FE1D4</object-id><label>Figure 17.</label><caption><p>Elytral sculpture of interstices 2 or 3 <bold>a</bold>–<bold>z</bold> stacked photographs <bold>a</bold><italic><tp:taxon-name><tp:taxon-name-part taxon-name-part-type="genus" reg="Aphodius">A.</tp:taxon-name-part><tp:taxon-name-part taxon-name-part-type="species" reg="plagiatus">plagiatus</tp:taxon-name-part><tp:taxon-name-part taxon-name-part-type="subspecies" reg="plagiatus">plagiatus</tp:taxon-name-part></tp:taxon-name></italic>, CZ, Moravia <bold>b</bold>, <bold>c</bold><italic><tp:taxon-name><tp:taxon-name-part taxon-name-part-type="genus" reg="Aphodius">A.</tp:taxon-name-part><tp:taxon-name-part taxon-name-part-type="species" reg="plagiatus">p.</tp:taxon-name-part><tp:taxon-name-part taxon-name-part-type="subspecies" reg="sinoplagiatus">sinoplagiatus</tp:taxon-name-part></tp:taxon-name></italic> ssp. nov., paratypes, CH <bold>b</bold> Gangca, Qinghai <bold>c</bold> Gansu <bold>d</bold><italic><tp:taxon-name><tp:taxon-name-part taxon-name-part-type="genus" reg="Aphodius">A.</tp:taxon-name-part><tp:taxon-name-part taxon-name-part-type="species" reg="rutilipennis">rutilipennis</tp:taxon-name-part></tp:taxon-name></italic> (<italic><tp:taxon-name><tp:taxon-name-part taxon-name-part-type="genus" reg="Aphodius">A.</tp:taxon-name-part><tp:taxon-name-part taxon-name-part-type="species" reg="ressli">ressli</tp:taxon-name-part></tp:taxon-name></italic>, holotype), TR, Hatay <bold>e</bold><italic><tp:taxon-name><tp:taxon-name-part taxon-name-part-type="genus" reg="Aphodius">A.</tp:taxon-name-part><tp:taxon-name-part taxon-name-part-type="species" reg="chellala">chellala</tp:taxon-name-part></tp:taxon-name></italic> sp. nov., holotype <bold>f</bold><italic><tp:taxon-name><tp:taxon-name-part taxon-name-part-type="genus" reg="Aphodius">A.</tp:taxon-name-part><tp:taxon-name-part taxon-name-part-type="species" reg="rusakovi">rusakovi</tp:taxon-name-part></tp:taxon-name></italic>, paratype, RU, Orenburg <bold>g</bold>, <bold>h</bold><italic><tp:taxon-name><tp:taxon-name-part taxon-name-part-type="genus" reg="Aphodius">A.</tp:taxon-name-part><tp:taxon-name-part taxon-name-part-type="species" reg="discoides">discoides</tp:taxon-name-part></tp:taxon-name></italic><bold>g</bold> neotype, IS, Kuneitra <bold>h</bold> TR, Kizildag <bold>i</bold><italic><tp:taxon-name><tp:taxon-name-part taxon-name-part-type="genus" reg="Aphodius">A.</tp:taxon-name-part><tp:taxon-name-part taxon-name-part-type="species" reg="discoides">discoides</tp:taxon-name-part></tp:taxon-name></italic>, black specimen, TR, Karakurt <bold>j</bold><italic><tp:taxon-name><tp:taxon-name-part taxon-name-part-type="genus" reg="Aphodius">A.</tp:taxon-name-part><tp:taxon-name-part taxon-name-part-type="species" reg="kraatzi">kraatzi</tp:taxon-name-part></tp:taxon-name></italic>, SK <bold>k</bold><italic><tp:taxon-name><tp:taxon-name-part taxon-name-part-type="genus" reg="Aphodius">A.</tp:taxon-name-part><tp:taxon-name-part taxon-name-part-type="species" reg="isikdagensis">isikdagensis</tp:taxon-name-part></tp:taxon-name></italic>, paratype, TR, Ḉamildere <bold>l</bold>, <bold>m</bold><italic><tp:taxon-name><tp:taxon-name-part taxon-name-part-type="genus" reg="Aphodius">A.</tp:taxon-name-part><tp:taxon-name-part taxon-name-part-type="species" reg="niger">niger</tp:taxon-name-part></tp:taxon-name></italic>, Sweden, Södermanland, Tullgarn <bold>n–q</bold><italic><tp:taxon-name><tp:taxon-name-part taxon-name-part-type="genus" reg="Aphodius">A.</tp:taxon-name-part><tp:taxon-name-part taxon-name-part-type="species" reg="muscorum">muscorum</tp:taxon-name-part></tp:taxon-name></italic>, HU <bold>n</bold> holotype, Vörös-tó <bold>o</bold> Hortobágyi <bold>p</bold>, <bold>q</bold> Kisjúszállás <bold>r, s</bold><italic><tp:taxon-name><tp:taxon-name-part taxon-name-part-type="genus" reg="Aphodius">A.</tp:taxon-name-part><tp:taxon-name-part taxon-name-part-type="species" reg="niger">niger</tp:taxon-name-part></tp:taxon-name></italic>? <bold>r</bold> CZ, Hradec Králové <bold>s</bold> CZ, České Budějovice <bold>t</bold><italic><tp:taxon-name><tp:taxon-name-part taxon-name-part-type="genus" reg="Aphodius">A.</tp:taxon-name-part><tp:taxon-name-part taxon-name-part-type="species" reg="muscorum">muscorum</tp:taxon-name-part></tp:taxon-name></italic>? SK, Bol <bold>u</bold><italic><tp:taxon-name><tp:taxon-name-part taxon-name-part-type="genus" reg="Aphodius">A.</tp:taxon-name-part><tp:taxon-name-part taxon-name-part-type="species" reg="bellumgerens">bellumgerens</tp:taxon-name-part></tp:taxon-name></italic> sp. nov., paratype, IT, Sicily <bold>v</bold><italic><tp:taxon-name><tp:taxon-name-part taxon-name-part-type="genus" reg="Aphodius">A.</tp:taxon-name-part><tp:taxon-name-part taxon-name-part-type="species" reg="felix">felix</tp:taxon-name-part></tp:taxon-name></italic> sp. nov., paratype, IT <bold>w</bold><italic><tp:taxon-name><tp:taxon-name-part taxon-name-part-type="genus" reg="Aphodius">A.</tp:taxon-name-part><tp:taxon-name-part taxon-name-part-type="species" reg="wilsonae">wilsonae</tp:taxon-name-part></tp:taxon-name></italic>, paratype, SP <bold>x</bold><italic><tp:taxon-name><tp:taxon-name-part taxon-name-part-type="genus" reg="Aphodius">A.</tp:taxon-name-part><tp:taxon-name-part taxon-name-part-type="species" reg="bameuli">bameuli</tp:taxon-name-part></tp:taxon-name></italic> sp. nov., paratype, FR, Corsica <bold>y</bold><italic><tp:taxon-name><tp:taxon-name-part taxon-name-part-type="genus" reg="Aphodius">A.</tp:taxon-name-part><tp:taxon-name-part taxon-name-part-type="species" reg="krelli">krelli</tp:taxon-name-part></tp:taxon-name></italic> sp. nov., paratype, IT, Sardinia <bold>z</bold><italic><tp:taxon-name><tp:taxon-name-part taxon-name-part-type="genus" reg="Aphodius">A.</tp:taxon-name-part><tp:taxon-name-part taxon-name-part-type="species" reg="alberti">alberti</tp:taxon-name-part></tp:taxon-name></italic> sp. nov., paratype, TR, Rize, Ovitdag. <bold>a’–c</bold>’ <italic><tp:taxon-name><tp:taxon-name-part taxon-name-part-type="genus" reg="Aphodius">A.</tp:taxon-name-part><tp:taxon-name-part taxon-name-part-type="species" reg="plagiatus">plagiatus</tp:taxon-name-part></tp:taxon-name></italic>, at higher magnification <bold>a</bold>’, <bold>c</bold>’ stacked photographs <bold>a</bold>”, <bold>c</bold>” SEM images <bold>a</bold>’, <bold>a</bold>” <italic><tp:taxon-name><tp:taxon-name-part taxon-name-part-type="genus" reg="Aphodius">A.</tp:taxon-name-part><tp:taxon-name-part taxon-name-part-type="species" reg="plagiatus">p.</tp:taxon-name-part><tp:taxon-name-part taxon-name-part-type="subspecies" reg="sinoplagiatus">sinoplagiatus</tp:taxon-name-part></tp:taxon-name></italic> ssp. nov., CH, Gansu <bold>c</bold>”, <bold>c</bold>’ <italic><tp:taxon-name><tp:taxon-name-part taxon-name-part-type="genus" reg="Aphodius">A.</tp:taxon-name-part><tp:taxon-name-part taxon-name-part-type="species" reg="plagiatus">p.</tp:taxon-name-part><tp:taxon-name-part taxon-name-part-type="subspecies" reg="plagiatus">plagiatus</tp:taxon-name-part></tp:taxon-name></italic>, CZ, Moravia. Scale bars: 0.1 mm.</p></caption><graphic xmlns:xlink="http://www.w3.org/1999/xlink" xlink:href="zookeys-1207-205_article-117225__-g017.jpg" id="oo_1097480.jpg" position="float" orientation="portrait" xlink:type="simple"><uri content-type="original_file" xlink:type="simple">https://binary.pensoft.net/fig/1097480</uri></graphic></fig><fig id="F20" position="float" orientation="portrait"><object-id xmlns:xlink="http://www.w3.org/1999/xlink" content-type="doi" xlink:type="simple">10.3897/zookeys.1207.117225.figure20</object-id><object-id xmlns:xlink="http://www.w3.org/1999/xlink" content-type="arpha" xlink:type="simple">43D16A43-A672-516A-A260-6453983A6826</object-id><label>Figure 20.</label><caption><p>Metaventrites, <italic><tp:taxon-name><tp:taxon-name-part taxon-name-part-type="genus" reg="Aphodius">A.</tp:taxon-name-part><tp:taxon-name-part taxon-name-part-type="species" reg="plagiatus">plagiatus</tp:taxon-name-part></tp:taxon-name></italic> group <bold>a</bold><italic><tp:taxon-name><tp:taxon-name-part taxon-name-part-type="genus" reg="Aphodius">A.</tp:taxon-name-part><tp:taxon-name-part taxon-name-part-type="species" reg="plagiatus">plagiatus</tp:taxon-name-part><tp:taxon-name-part taxon-name-part-type="subspecies" reg="plagiatus">plagiatus</tp:taxon-name-part></tp:taxon-name></italic>, GB, Studland, ♂ <bold>b</bold><italic><tp:taxon-name><tp:taxon-name-part taxon-name-part-type="genus" reg="Aphodius">A.</tp:taxon-name-part><tp:taxon-name-part taxon-name-part-type="species" reg="plagiatus">p.</tp:taxon-name-part><tp:taxon-name-part taxon-name-part-type="subspecies" reg="sinoplagiatus">sinoplagiatus</tp:taxon-name-part></tp:taxon-name></italic> ssp. nov., paratype, CH, Gansu, ♀ <bold>c</bold>, <bold>d</bold><italic><tp:taxon-name><tp:taxon-name-part taxon-name-part-type="genus" reg="Aphodius">A.</tp:taxon-name-part><tp:taxon-name-part taxon-name-part-type="species" reg="rutilipennis">rutilipennis</tp:taxon-name-part></tp:taxon-name></italic>, CY <bold>c</bold> ♂ <bold>d</bold> ♀ <bold>e</bold>, <bold>f</bold><italic><tp:taxon-name><tp:taxon-name-part taxon-name-part-type="genus" reg="Aphodius">A.</tp:taxon-name-part><tp:taxon-name-part taxon-name-part-type="species" reg="chellala">chellala</tp:taxon-name-part></tp:taxon-name></italic> sp. nov., paratypes, AG <bold>e</bold> ♂ <bold>f</bold> ♀ <bold>g</bold>, <bold>h</bold><italic><tp:taxon-name><tp:taxon-name-part taxon-name-part-type="genus" reg="Aphodius">A.</tp:taxon-name-part><tp:taxon-name-part taxon-name-part-type="species" reg="kraatzi">kraatzi</tp:taxon-name-part></tp:taxon-name></italic>, RU, Orenburg, ♂ <bold>i</bold><italic><tp:taxon-name><tp:taxon-name-part taxon-name-part-type="genus" reg="Aphodius">A.</tp:taxon-name-part><tp:taxon-name-part taxon-name-part-type="species" reg="kraatzi">kraatzi</tp:taxon-name-part></tp:taxon-name></italic>, SK, ♀ <bold>j</bold><italic><tp:taxon-name><tp:taxon-name-part taxon-name-part-type="genus" reg="Aphodius">A.</tp:taxon-name-part><tp:taxon-name-part taxon-name-part-type="species" reg="rodrigoi">rodrigoi</tp:taxon-name-part></tp:taxon-name></italic> sp. nov., holotype, ♂, SP, Provinicia de Madrid, Aranjuez <bold>k</bold>, <bold>l</bold><italic><tp:taxon-name><tp:taxon-name-part taxon-name-part-type="genus" reg="Aphodius">A.</tp:taxon-name-part><tp:taxon-name-part taxon-name-part-type="species" reg="discoides">discoides</tp:taxon-name-part></tp:taxon-name></italic><bold>k</bold> neotype ♂, IS, Kuneitra <bold>l</bold> TR, ♀ <bold>m</bold>, <bold>n</bold><italic><tp:taxon-name><tp:taxon-name-part taxon-name-part-type="genus" reg="Aphodius">A.</tp:taxon-name-part><tp:taxon-name-part taxon-name-part-type="species" reg="rusakovi">rusakovi</tp:taxon-name-part></tp:taxon-name></italic><bold>m</bold> paratype, ♂, RU, Orenburg <bold>n</bold> ♀ RU, Volgograd oblast’. Scale bar: 0.5 mm.</p></caption><graphic xmlns:xlink="http://www.w3.org/1999/xlink" xlink:href="zookeys-1207-205_article-117225__-g020.jpg" id="oo_1097486.jpg" position="float" orientation="portrait" xlink:type="simple"><uri content-type="original_file" xlink:type="simple">https://binary.pensoft.net/fig/1097486</uri></graphic></fig><fig id="F18" position="float" orientation="portrait"><object-id xmlns:xlink="http://www.w3.org/1999/xlink" content-type="doi" xlink:type="simple">10.3897/zookeys.1207.117225.figure18</object-id><object-id xmlns:xlink="http://www.w3.org/1999/xlink" content-type="arpha" xlink:type="simple">9BB82C6D-04F5-56C7-A30E-FA38C2DAC696</object-id><label>Figure 18.</label><caption><p>Legs <bold>a–h</bold><italic><tp:taxon-name><tp:taxon-name-part taxon-name-part-type="genus" reg="Aphodius">A.</tp:taxon-name-part><tp:taxon-name-part taxon-name-part-type="species" reg="plagiatus">plagiatus</tp:taxon-name-part></tp:taxon-name></italic> group, stacked photographs mid tarsi and apical portions of tibiae <bold>a</bold><italic><tp:taxon-name><tp:taxon-name-part taxon-name-part-type="genus" reg="Aphodius">A.</tp:taxon-name-part><tp:taxon-name-part taxon-name-part-type="species" reg="plagiatus">plagiatus</tp:taxon-name-part><tp:taxon-name-part taxon-name-part-type="subspecies" reg="sinoplagiatus">sinoplagiatus</tp:taxon-name-part></tp:taxon-name></italic> ssp. nov., paratype, CH, Gangca, Qinghai <bold>b</bold><italic><tp:taxon-name><tp:taxon-name-part taxon-name-part-type="genus" reg="Aphodius">A.</tp:taxon-name-part><tp:taxon-name-part taxon-name-part-type="species" reg="rodrigoi">rodrigoi</tp:taxon-name-part></tp:taxon-name></italic> sp. nov. holotype, SP, Aranjuez <bold>c</bold><italic><tp:taxon-name><tp:taxon-name-part taxon-name-part-type="genus" reg="Aphodius">A.</tp:taxon-name-part><tp:taxon-name-part taxon-name-part-type="species" reg="rutilipennis">rutilipennis</tp:taxon-name-part></tp:taxon-name></italic> (<italic><tp:taxon-name><tp:taxon-name-part taxon-name-part-type="genus" reg="Aphodius">A.</tp:taxon-name-part><tp:taxon-name-part taxon-name-part-type="species" reg="ressli">ressli</tp:taxon-name-part></tp:taxon-name></italic>, holotype), TR, Hatay <bold>d</bold><italic><tp:taxon-name><tp:taxon-name-part taxon-name-part-type="genus" reg="Aphodius">A.</tp:taxon-name-part><tp:taxon-name-part taxon-name-part-type="species" reg="chellala">chellala</tp:taxon-name-part></tp:taxon-name></italic> sp. nov., holotype, AG, Chellala <bold>e</bold><italic><tp:taxon-name><tp:taxon-name-part taxon-name-part-type="genus" reg="Aphodius">A.</tp:taxon-name-part><tp:taxon-name-part taxon-name-part-type="species" reg="discoides">discoides</tp:taxon-name-part></tp:taxon-name></italic>, neotype, IS, Keneitra <bold>f</bold>, <bold>g</bold><italic><tp:taxon-name><tp:taxon-name-part taxon-name-part-type="genus" reg="Aphodius">A.</tp:taxon-name-part><tp:taxon-name-part taxon-name-part-type="species" reg="kraatzi">kraatzi</tp:taxon-name-part></tp:taxon-name></italic><bold>f</bold> SV <bold>g</bold> RU, Karasuk, W. Siberia <bold>h</bold><italic><tp:taxon-name><tp:taxon-name-part taxon-name-part-type="genus" reg="Aphodius">A.</tp:taxon-name-part><tp:taxon-name-part taxon-name-part-type="species" reg="rusakovi">rusakovi</tp:taxon-name-part></tp:taxon-name></italic>, paratype ♂, RU, Orenburg <bold>i</bold>–<bold>t</bold><italic><tp:taxon-name><tp:taxon-name-part taxon-name-part-type="genus" reg="Aphodius">A.</tp:taxon-name-part><tp:taxon-name-part taxon-name-part-type="species" reg="niger">niger</tp:taxon-name-part></tp:taxon-name></italic> group, mid tarsi, and tibial apices <bold>i–o</bold> SEM images <bold>p–t</bold> stacked photographs <bold>i</bold><italic><tp:taxon-name><tp:taxon-name-part taxon-name-part-type="genus" reg="Aphodius">A.</tp:taxon-name-part><tp:taxon-name-part taxon-name-part-type="species" reg="niger">niger</tp:taxon-name-part></tp:taxon-name></italic>, Sweden, Södermanland, Tullgarn <bold>j</bold><italic><tp:taxon-name><tp:taxon-name-part taxon-name-part-type="genus" reg="Aphodius">A.</tp:taxon-name-part><tp:taxon-name-part taxon-name-part-type="species" reg="muscorum">muscorum</tp:taxon-name-part></tp:taxon-name></italic>, HU, Hortobágyi <bold>k</bold>, <bold>l</bold><italic><tp:taxon-name><tp:taxon-name-part taxon-name-part-type="genus" reg="Aphodius">A.</tp:taxon-name-part><tp:taxon-name-part taxon-name-part-type="species" reg="bameuli">bameuli</tp:taxon-name-part></tp:taxon-name></italic> sp. nov., paratypes, FR, Corsica <bold>m</bold>, <bold>n</bold><italic><tp:taxon-name><tp:taxon-name-part taxon-name-part-type="genus" reg="Aphodius">A.</tp:taxon-name-part><tp:taxon-name-part taxon-name-part-type="species" reg="krelli">krelli</tp:taxon-name-part></tp:taxon-name></italic> sp. nov., paratypes, IT, Sardinia <bold>o</bold><italic><tp:taxon-name><tp:taxon-name-part taxon-name-part-type="genus" reg="Aphodius">A.</tp:taxon-name-part><tp:taxon-name-part taxon-name-part-type="species" reg="wilsonae">wilsonae</tp:taxon-name-part></tp:taxon-name></italic>, paratype SP <bold>p, q</bold><italic><tp:taxon-name><tp:taxon-name-part taxon-name-part-type="genus" reg="Aphodius">A.</tp:taxon-name-part><tp:taxon-name-part taxon-name-part-type="species" reg="felix">felix</tp:taxon-name-part></tp:taxon-name></italic> sp. nov, IT, Abruzzo, Campo Felice <bold>p</bold> paratype <bold>q</bold> holotype <bold>r</bold><italic><tp:taxon-name><tp:taxon-name-part taxon-name-part-type="genus" reg="Aphodius">A.</tp:taxon-name-part><tp:taxon-name-part taxon-name-part-type="species" reg="bellumgerens">bellumgerens</tp:taxon-name-part></tp:taxon-name></italic> sp. nov., paratype, IT, Sicily <bold>s</bold><italic><tp:taxon-name><tp:taxon-name-part taxon-name-part-type="genus" reg="Aphodius">A.</tp:taxon-name-part><tp:taxon-name-part taxon-name-part-type="species" reg="isikdagensis">isikdagensis</tp:taxon-name-part></tp:taxon-name></italic>, paratype, TR, Ḉamildere <bold>t</bold><italic><tp:taxon-name><tp:taxon-name-part taxon-name-part-type="genus" reg="Aphodius">A.</tp:taxon-name-part><tp:taxon-name-part taxon-name-part-type="species" reg="alberti">alberti</tp:taxon-name-part></tp:taxon-name></italic> sp. nov., holotype, TR, Rize, Ovitdag <bold>u</bold>, <bold>v</bold> fore tibiae and tarsi of ♂♂ to show the spur. <bold>u</bold><italic><tp:taxon-name><tp:taxon-name-part taxon-name-part-type="genus" reg="Aphodius">A.</tp:taxon-name-part><tp:taxon-name-part taxon-name-part-type="species" reg="bameuli">bameuli</tp:taxon-name-part></tp:taxon-name></italic> sp. nov., paratype, FR, Corsica <bold>v</bold><italic><tp:taxon-name><tp:taxon-name-part taxon-name-part-type="genus" reg="Aphodius">A.</tp:taxon-name-part><tp:taxon-name-part taxon-name-part-type="species" reg="rusakovi">rusakovi</tp:taxon-name-part></tp:taxon-name></italic>, paratype, RU, Orenburg <bold>w</bold>, <bold>x</bold> apex of hind tibia to show the short spines <bold>w</bold><italic><tp:taxon-name><tp:taxon-name-part taxon-name-part-type="genus" reg="Aphodius">A.</tp:taxon-name-part><tp:taxon-name-part taxon-name-part-type="species" reg="muscorum">muscorum</tp:taxon-name-part></tp:taxon-name></italic>, HU <bold>x</bold><italic><tp:taxon-name><tp:taxon-name-part taxon-name-part-type="genus" reg="Aphodius">A.</tp:taxon-name-part><tp:taxon-name-part taxon-name-part-type="species" reg="wilsonae">wilsonae</tp:taxon-name-part></tp:taxon-name></italic>, paratype, SP. Scale bar: 1 mm.</p></caption><graphic xmlns:xlink="http://www.w3.org/1999/xlink" xlink:href="zookeys-1207-205_article-117225__-g018.jpg" id="oo_1097482.jpg" position="float" orientation="portrait" xlink:type="simple"><uri content-type="original_file" xlink:type="simple">https://binary.pensoft.net/fig/1097482</uri></graphic></fig><fig id="F22" position="float" orientation="portrait"><object-id xmlns:xlink="http://www.w3.org/1999/xlink" content-type="doi" xlink:type="simple">10.3897/zookeys.1207.117225.figure22</object-id><object-id xmlns:xlink="http://www.w3.org/1999/xlink" content-type="arpha" xlink:type="simple">8B18B2C8-CB27-59D7-A0D7-B06611BEC2CE</object-id><label>Figure 22.</label><caption><p><italic><tp:taxon-name><tp:taxon-name-part taxon-name-part-type="genus" reg="Aphodius">Aphodius</tp:taxon-name-part><tp:taxon-name-part taxon-name-part-type="species" reg="plagiatus">plagiatus</tp:taxon-name-part></tp:taxon-name></italic> group aedeagi <bold>a–c</bold><italic><tp:taxon-name><tp:taxon-name-part taxon-name-part-type="genus" reg="Aphodius">A.</tp:taxon-name-part><tp:taxon-name-part taxon-name-part-type="species" reg="plagiatus">plagiatus</tp:taxon-name-part><tp:taxon-name-part taxon-name-part-type="subspecies" reg="plagiatus">plagiatus</tp:taxon-name-part></tp:taxon-name></italic>, GB, Studland, Dorset, aedeagus with extruded endophallus <bold>a</bold>, <bold>b</bold> SEM images <bold>a</bold> whole aedeagus <bold>b</bold> endophallus in more detail <bold>c</bold> stacked photograph of endophallus <bold>d–g</bold><italic><tp:taxon-name><tp:taxon-name-part taxon-name-part-type="genus" reg="Aphodius">A.</tp:taxon-name-part><tp:taxon-name-part taxon-name-part-type="species" reg="discoides">discoides</tp:taxon-name-part></tp:taxon-name></italic>, neotype (<italic><tp:taxon-name><tp:taxon-name-part taxon-name-part-type="genus" reg="Aphodius">Aphodius</tp:taxon-name-part><tp:taxon-name-part taxon-name-part-type="species" reg="bytinskisalzi">bytinskisalzi</tp:taxon-name-part></tp:taxon-name></italic>, holotype, IS, Kuneitra) <bold>d</bold>, <bold>e</bold>, <bold>e</bold>’ SEM images <bold>f</bold>, <bold>g</bold> stacked photographs <bold>h–n</bold> cleared preparations mounted on slides <bold>h</bold><italic><tp:taxon-name><tp:taxon-name-part taxon-name-part-type="genus" reg="Aphodius">A.</tp:taxon-name-part><tp:taxon-name-part taxon-name-part-type="species" reg="plagiatus">p.</tp:taxon-name-part><tp:taxon-name-part taxon-name-part-type="subspecies" reg="plagiatus">plagiatus</tp:taxon-name-part></tp:taxon-name></italic>, GB, Norfolk <bold>i</bold><italic><tp:taxon-name><tp:taxon-name-part taxon-name-part-type="genus" reg="Aphodius">A.</tp:taxon-name-part><tp:taxon-name-part taxon-name-part-type="species" reg="plagiatus">p.</tp:taxon-name-part><tp:taxon-name-part taxon-name-part-type="subspecies" reg="sinoplagiatus">sinoplagiatus</tp:taxon-name-part></tp:taxon-name></italic>? “China, Pekin”, Fry collection <bold>i</bold>’ teeth on neck of endophallus in the region marked with an arrow in <bold>i j</bold>, <bold>k</bold><italic><tp:taxon-name><tp:taxon-name-part taxon-name-part-type="genus" reg="Aphodius">A.</tp:taxon-name-part><tp:taxon-name-part taxon-name-part-type="species" reg="plagiatus">plagiatus</tp:taxon-name-part><tp:taxon-name-part taxon-name-part-type="subspecies" reg="sinoplagiatus">sinoplagiatus</tp:taxon-name-part></tp:taxon-name></italic> ssp. nov., paratypes <bold>j</bold> CH, Gangca <bold>k</bold> CH, Tsaidam <bold>l</bold><italic><tp:taxon-name><tp:taxon-name-part taxon-name-part-type="genus" reg="Aphodius">Aphodius</tp:taxon-name-part><tp:taxon-name-part taxon-name-part-type="species" reg="jakutorum">jakutorum</tp:taxon-name-part></tp:taxon-name></italic> Balthasar, lectotype, RU, East Siberia <bold>m</bold><italic><tp:taxon-name><tp:taxon-name-part taxon-name-part-type="genus" reg="Aphodius">A.</tp:taxon-name-part><tp:taxon-name-part taxon-name-part-type="species" reg="rodrigoi">rodrigoi</tp:taxon-name-part></tp:taxon-name></italic> sp. nov., holotype, SP, Aranjuez, dissected aedeagus <bold>m</bold>’ endophallus <bold>m</bold>” endophallic teeth in area indicated by arrow in <bold>m</bold>’ at higher magnification <bold>n</bold><italic><tp:taxon-name><tp:taxon-name-part taxon-name-part-type="genus" reg="Aphodius">A.</tp:taxon-name-part><tp:taxon-name-part taxon-name-part-type="species" reg="discoides">discoides</tp:taxon-name-part></tp:taxon-name></italic>, TR, Karacadag <bold>n</bold>’ teeth on neck of endophallus, in area indicated by arrow in <bold>n</bold> at higher magnification <bold>o</bold><italic><tp:taxon-name><tp:taxon-name-part taxon-name-part-type="genus" reg="Aphodius">A.</tp:taxon-name-part><tp:taxon-name-part taxon-name-part-type="species" reg="discoides">discoides</tp:taxon-name-part></tp:taxon-name></italic>, black specimen from TR, Karakurt, <bold>o</bold>’ teeth on neck of endophallus, in area indicated by arrow in <bold>o</bold> at higher magnification <bold>p</bold>, <bold>p</bold>’ <italic><tp:taxon-name><tp:taxon-name-part taxon-name-part-type="genus" reg="Aphodius">A.</tp:taxon-name-part><tp:taxon-name-part taxon-name-part-type="species" reg="rusakovi">rusakovi</tp:taxon-name-part></tp:taxon-name></italic><bold>p</bold> paratype, RU, Orenburg <bold>p</bold>’ RU Volgograd obl. Fastov, paramere, lateral <bold>q–v</bold> SEM images and stacked photographs <bold>q</bold>, <bold>r</bold><italic><tp:taxon-name><tp:taxon-name-part taxon-name-part-type="genus" reg="Aphodius">A.</tp:taxon-name-part><tp:taxon-name-part taxon-name-part-type="species" reg="rutilipennis">rutilipennis</tp:taxon-name-part></tp:taxon-name></italic>, CY, with endophallus inflated <bold>q</bold> SEM image <bold>q</bold>’ (bottom right of plate) dorsal surface of endophallus in area indicated by arrow in <bold>q</bold> at higher magnification, to show the hair-like setae <bold>r</bold> stacked photograph of the same specimen <bold>s</bold>, <bold>s</bold>’ <italic><tp:taxon-name><tp:taxon-name-part taxon-name-part-type="genus" reg="Aphodius">A.</tp:taxon-name-part><tp:taxon-name-part taxon-name-part-type="species" reg="chellala">chellala</tp:taxon-name-part></tp:taxon-name></italic> sp. nov., paratype with endophallus extruded <bold>s</bold> stacked photograph <bold>s</bold>’, <bold>s</bold>”, <bold>s</bold>”’ <abbrev xmlns:xlink="http://www.w3.org/1999/xlink" xlink:title="scanning electron micrographs" id="ABBRID0ERCCK" xlink:type="simple">SEMs</abbrev> of the same specimen <bold>s</bold>”, <bold>s</bold>”’ at higher magnifications <bold>t</bold>, <bold>u</bold><italic><tp:taxon-name><tp:taxon-name-part taxon-name-part-type="genus" reg="Liothorax">L.</tp:taxon-name-part><tp:taxon-name-part taxon-name-part-type="species" reg="chellala">chellala</tp:taxon-name-part></tp:taxon-name></italic> sp. nov., holotype with the endophallus extruded <bold>t</bold> stacked photograph <bold>u</bold> SEM image <bold>v</bold>–<bold>z</bold> photographs of cleared specimens mounted in <abbrev xmlns:xlink="http://www.w3.org/1999/xlink" xlink:title="dimethyl hydantoin formaldehyde" id="ABBRID0EQDCK" xlink:type="simple">DMHF</abbrev> on slides <bold>v</bold>, <bold>w</bold><italic><tp:taxon-name><tp:taxon-name-part taxon-name-part-type="genus" reg="Aphodius">A.</tp:taxon-name-part><tp:taxon-name-part taxon-name-part-type="species" reg="rutilipennis">rutilipennis</tp:taxon-name-part></tp:taxon-name></italic><bold>v</bold> CY <bold>w</bold> TR <bold>w</bold>’ teeth on neck of endophallus, in area indicated by arrow in <bold>w</bold> at higher magnification <bold>x</bold><italic><tp:taxon-name><tp:taxon-name-part taxon-name-part-type="genus" reg="Aphodius">A.</tp:taxon-name-part><tp:taxon-name-part taxon-name-part-type="species" reg="chellala">chellala</tp:taxon-name-part></tp:taxon-name></italic> sp. nov., paratype, AG, Taguin (La Smala) <bold>x</bold>’ teeth on neck of endophallus, in area indicated by arrow in <bold>x</bold> at higher magnification <bold>y</bold>, <bold>z</bold><italic><tp:taxon-name><tp:taxon-name-part taxon-name-part-type="genus" reg="Aphodius">A.</tp:taxon-name-part><tp:taxon-name-part taxon-name-part-type="species" reg="kraatzi">kraatzi</tp:taxon-name-part></tp:taxon-name></italic><bold>y</bold> KZ, Syr Darya <bold>z</bold> AF, Kabul <bold>z</bold>’ teeth on neck of endophallus, in area indicated by arrow in <bold>z</bold> at higher magnification Scale bar 1: 1 mm (<bold>a</bold>, <bold>d</bold>, <bold>f</bold>–<bold>t</bold>, <bold>v</bold>–<bold>z</bold>); 0.4 mm (<bold>n</bold>’, <bold>o</bold>’, <bold>s</bold>”, <bold>w</bold>’, <bold>x</bold>’, <bold>z</bold>’); 0.17 mm (<bold>e</bold>’, <bold>m</bold>”, <bold>q’ s</bold>”’). Scale bar 2: 1 mm (<bold>b</bold>, <bold>c</bold>, <bold>e, g</bold> and <bold>s</bold>”).</p></caption><graphic xmlns:xlink="http://www.w3.org/1999/xlink" xlink:href="zookeys-1207-205_article-117225__-g022.jpg" id="oo_1097490.jpg" position="float" orientation="portrait" xlink:type="simple"><uri content-type="original_file" xlink:type="simple">https://binary.pensoft.net/fig/1097490</uri></graphic></fig><fig id="F26" position="float" orientation="portrait"><object-id xmlns:xlink="http://www.w3.org/1999/xlink" content-type="doi" xlink:type="simple">10.3897/zookeys.1207.117225.figure26</object-id><object-id xmlns:xlink="http://www.w3.org/1999/xlink" content-type="arpha" xlink:type="simple">FE331690-A95E-5687-AB94-295A7D879F6C</object-id><label>Figure 26.</label><caption><p>Spermathecae <bold>a–e</bold><italic><tp:taxon-name><tp:taxon-name-part taxon-name-part-type="genus" reg="Aphodius">A.</tp:taxon-name-part><tp:taxon-name-part taxon-name-part-type="species" reg="plagiatus">plagiatus</tp:taxon-name-part><tp:taxon-name-part taxon-name-part-type="subspecies" reg="plagiatus">plagiatus</tp:taxon-name-part></tp:taxon-name></italic><bold>a</bold> CZ, Dobre Pole <bold>b</bold> GB, Norfolk <bold>c</bold> KZ, Karaganda <bold>d</bold>, <bold>e</bold> RU, Transbaikal, Ulan Ude <bold>f</bold>, <bold>g</bold><italic><tp:taxon-name><tp:taxon-name-part taxon-name-part-type="genus" reg="Aphodius">A.</tp:taxon-name-part><tp:taxon-name-part taxon-name-part-type="species" reg="plagiatus">p.</tp:taxon-name-part><tp:taxon-name-part taxon-name-part-type="subspecies" reg="sinoplagiatus">sinoplagiatus</tp:taxon-name-part></tp:taxon-name></italic>, CN <bold>f</bold> Gansu <bold>g</bold> holotype, CN, Qinghai <bold>h</bold>, <bold>i</bold><tp:taxon-name><tp:taxon-name-part taxon-name-part-type="genus" reg="Aphodius">A.</tp:taxon-name-part><tp:taxon-name-part taxon-name-part-type="species" reg="discoides">discoides</tp:taxon-name-part></tp:taxon-name>, TR <bold>h</bold> Kizil dag, <bold>i</bold> Muʂ <bold>j</bold><italic><tp:taxon-name><tp:taxon-name-part taxon-name-part-type="genus" reg="Aphodius">A.</tp:taxon-name-part><tp:taxon-name-part taxon-name-part-type="species" reg="rutilipennis">rutilipennis</tp:taxon-name-part></tp:taxon-name></italic> CY, Limassol distr <bold>k</bold><italic><tp:taxon-name><tp:taxon-name-part taxon-name-part-type="genus" reg="Aphodius">A.</tp:taxon-name-part><tp:taxon-name-part taxon-name-part-type="species" reg="rutilipennis">rutilipennis</tp:taxon-name-part></tp:taxon-name></italic>?, GR Thesaloniki <bold>l</bold><italic><tp:taxon-name><tp:taxon-name-part taxon-name-part-type="genus" reg="Aphodius">A.</tp:taxon-name-part><tp:taxon-name-part taxon-name-part-type="species" reg="chellala">chellala</tp:taxon-name-part></tp:taxon-name></italic>, paratype, AG, Chellala <bold>m</bold>, <bold>n</bold><italic><tp:taxon-name><tp:taxon-name-part taxon-name-part-type="genus" reg="Aphodius">A.</tp:taxon-name-part><tp:taxon-name-part taxon-name-part-type="species" reg="rusakovi">rusakovi</tp:taxon-name-part></tp:taxon-name></italic><bold>m</bold> paratype, RU, wet but not covered <bold>n</bold> KZ, Syr-Darja <bold>o–s</bold><italic><tp:taxon-name><tp:taxon-name-part taxon-name-part-type="genus" reg="Aphodius">A.</tp:taxon-name-part><tp:taxon-name-part taxon-name-part-type="species" reg="kraatzi">kraatzi</tp:taxon-name-part></tp:taxon-name></italic><bold>o</bold>, <bold>p</bold> SK <bold>q</bold> RU, Astrakhan <bold>r</bold> RU, Lenkoran <bold>s</bold> AF, Kabul <bold>t</bold><italic><tp:taxon-name><tp:taxon-name-part taxon-name-part-type="genus" reg="Aphodius">A.</tp:taxon-name-part><tp:taxon-name-part taxon-name-part-type="species" reg="niger">niger</tp:taxon-name-part></tp:taxon-name></italic>, GB, Hampshire, New Forest <bold>u</bold><italic><tp:taxon-name><tp:taxon-name-part taxon-name-part-type="genus" reg="Aphodius">A.</tp:taxon-name-part><tp:taxon-name-part taxon-name-part-type="species" reg="muscorum">muscorum</tp:taxon-name-part></tp:taxon-name></italic> HU, Hortobágyi <bold>v</bold><italic>A <tp:taxon-name><tp:taxon-name-part taxon-name-part-type="genus" reg="Aphodius"/><tp:taxon-name-part taxon-name-part-type="species" reg="felix">felix</tp:taxon-name-part></tp:taxon-name></italic>, paratype, IT <bold>w</bold>, <bold>x</bold><italic><tp:taxon-name><tp:taxon-name-part taxon-name-part-type="genus" reg="Aphodius">A.</tp:taxon-name-part><tp:taxon-name-part taxon-name-part-type="species" reg="bameuli">bameuli</tp:taxon-name-part></tp:taxon-name></italic>, paratypes, FR <bold>y</bold><italic><tp:taxon-name><tp:taxon-name-part taxon-name-part-type="genus" reg="Aphodius">A.</tp:taxon-name-part><tp:taxon-name-part taxon-name-part-type="species" reg="krelli">krelli</tp:taxon-name-part></tp:taxon-name></italic>, sp. nov., IT <bold>z</bold><italic><tp:taxon-name><tp:taxon-name-part taxon-name-part-type="genus" reg="Aphodius">A.</tp:taxon-name-part><tp:taxon-name-part taxon-name-part-type="species" reg="bellumgerens">bellumgerens</tp:taxon-name-part></tp:taxon-name></italic> sp. nov., paratype, IT <bold>a</bold>’, <bold>b</bold>’ <italic><tp:taxon-name><tp:taxon-name-part taxon-name-part-type="genus" reg="Aphodius">A.</tp:taxon-name-part><tp:taxon-name-part taxon-name-part-type="species" reg="alberti">alberti</tp:taxon-name-part></tp:taxon-name></italic> sp. nov., TR paratypes <bold>c</bold>’ <italic><tp:taxon-name><tp:taxon-name-part taxon-name-part-type="genus" reg="Aphodius">A.</tp:taxon-name-part><tp:taxon-name-part taxon-name-part-type="species" reg="isikdagensis">isikdagensis</tp:taxon-name-part></tp:taxon-name></italic>, paratype, TR Ḉamildere <bold>d</bold>’, <bold>e</bold>’ <italic><tp:taxon-name><tp:taxon-name-part taxon-name-part-type="genus" reg="Aphodius">A.</tp:taxon-name-part><tp:taxon-name-part taxon-name-part-type="species" reg="wilsonae">wilsonae</tp:taxon-name-part></tp:taxon-name></italic>, SP <bold>d</bold>’ paratype, SP, Madrid <bold>e</bold>’ SP, Soria. Scale bar: 0.5 mm.</p></caption><graphic xmlns:xlink="http://www.w3.org/1999/xlink" xlink:href="zookeys-1207-205_article-117225__-g026.jpg" id="oo_1097499.jpg" position="float" orientation="portrait" xlink:type="simple"><uri content-type="original_file" xlink:type="simple">https://binary.pensoft.net/fig/1097499</uri></graphic></fig><fig id="F29" position="float" orientation="portrait"><object-id xmlns:xlink="http://www.w3.org/1999/xlink" content-type="doi" xlink:type="simple">10.3897/zookeys.1207.117225.figure29</object-id><object-id xmlns:xlink="http://www.w3.org/1999/xlink" content-type="arpha" xlink:type="simple">6EBAEF70-6FF4-5FE3-BC05-C0F3267DC3BF</object-id><label>Figure 29.</label><caption><p><bold>a</bold> distribution of <italic><tp:taxon-name><tp:taxon-name-part taxon-name-part-type="genus" reg="Aphodius"/><tp:taxon-name-part taxon-name-part-type="species" reg="niger">niger</tp:taxon-name-part></tp:taxon-name></italic>-group taxa in Western and Central Europe <bold>b</bold> distribution of <italic><tp:taxon-name><tp:taxon-name-part taxon-name-part-type="genus" reg="Liothorax">Liothorax</tp:taxon-name-part></tp:taxon-name></italic> species in Central and Eastern Palearctic <bold>c</bold> distribution of <italic><tp:taxon-name><tp:taxon-name-part taxon-name-part-type="genus" reg="Aphodius"/><tp:taxon-name-part taxon-name-part-type="species" reg="plagiatus">plagiatus</tp:taxon-name-part></tp:taxon-name></italic>-group species in Central and Eastern Palearctic. The record of <italic><tp:taxon-name><tp:taxon-name-part taxon-name-part-type="genus" reg="Aphodius"/><tp:taxon-name-part taxon-name-part-type="species" reg="isikdagensis">isikdagensis</tp:taxon-name-part></tp:taxon-name></italic> with the question mark indicates a doubtful specimen from Artvin Çam, TR (Ziani Coll).</p></caption><graphic xmlns:xlink="http://www.w3.org/1999/xlink" xlink:href="zookeys-1207-205_article-117225__-g029.jpg" id="oo_1097509.jpg" position="float" orientation="portrait" xlink:type="simple"><uri content-type="original_file" xlink:type="simple">https://binary.pensoft.net/fig/1097509</uri></graphic></fig><fig id="F28" position="float" orientation="portrait"><object-id xmlns:xlink="http://www.w3.org/1999/xlink" content-type="doi" xlink:type="simple">10.3897/zookeys.1207.117225.figure28</object-id><object-id xmlns:xlink="http://www.w3.org/1999/xlink" content-type="arpha" xlink:type="simple">A84B237E-6C90-5F7B-AD65-AD669BF41C65</object-id><label>Figure 28.</label><caption><p>Habitat pictures <bold>a</bold><italic><tp:taxon-name><tp:taxon-name-part taxon-name-part-type="genus" reg="Aphodius">A.</tp:taxon-name-part><tp:taxon-name-part taxon-name-part-type="species" reg="plagiatus">plagiatus</tp:taxon-name-part></tp:taxon-name></italic>, RU, Pavlosk Park <bold>b</bold><italic><tp:taxon-name><tp:taxon-name-part taxon-name-part-type="genus" reg="Aphodius">A.</tp:taxon-name-part><tp:taxon-name-part taxon-name-part-type="species" reg="rodrigoi">rodrigoi</tp:taxon-name-part></tp:taxon-name></italic> sp. nov., SP, Toledo, Quero <bold>c</bold><italic><tp:taxon-name><tp:taxon-name-part taxon-name-part-type="genus" reg="Aphodius">A.</tp:taxon-name-part><tp:taxon-name-part taxon-name-part-type="species" reg="plagiatus">p.</tp:taxon-name-part><tp:taxon-name-part taxon-name-part-type="subspecies" reg="sinoplagiatus">sinoplagiatus</tp:taxon-name-part></tp:taxon-name></italic>, CN, Tibet, Ganca <bold>d</bold><italic><tp:taxon-name><tp:taxon-name-part taxon-name-part-type="genus" reg="Aphodius">A.</tp:taxon-name-part><tp:taxon-name-part taxon-name-part-type="species" reg="kraatzi">kraatzi</tp:taxon-name-part></tp:taxon-name></italic>, RU, Astrakhan oblast’ <bold>e</bold><italic><tp:taxon-name><tp:taxon-name-part taxon-name-part-type="genus" reg="Aphodius">A.</tp:taxon-name-part><tp:taxon-name-part taxon-name-part-type="species" reg="alberti">alberti</tp:taxon-name-part></tp:taxon-name></italic> sp. nov., TU, Ovit Dağı (photograph Copyright Yunus Yasuv) <bold>f</bold><italic><tp:taxon-name><tp:taxon-name-part taxon-name-part-type="genus" reg="Aphodius">A.</tp:taxon-name-part><tp:taxon-name-part taxon-name-part-type="species" reg="felix">felix</tp:taxon-name-part></tp:taxon-name></italic> sp. nov., IT, Campo Felice.</p></caption><graphic xmlns:xlink="http://www.w3.org/1999/xlink" xlink:href="zookeys-1207-205_article-117225__-g028.jpg" id="oo_1097505.jpg" position="float" orientation="portrait" xlink:type="simple"><uri content-type="original_file" xlink:type="simple">https://binary.pensoft.net/fig/1097505</uri></graphic></fig></tp:treatment-sec><ref-list><ref id="B26"><mixed-citation xmlns:xlink="http://www.w3.org/1999/xlink" xlink:type="simple"><person-group><name name-style="western"><surname>Krell</surname><given-names>F-T</given-names></name></person-group> (<year>1995</year>) <article-title>Type catalogue of some <tp:taxon-name><tp:taxon-name-part taxon-name-part-type="superfamily">Scarabaeoidea</tp:taxon-name-part></tp:taxon-name> species described by Linnaeus.</article-title><source>The Linnean</source><volume>11</volume>(<issue>4</issue>): <fpage>13</fpage>–<lpage>20</lpage>.</mixed-citation></ref><ref id="B6"><mixed-citation xmlns:xlink="http://www.w3.org/1999/xlink" xlink:type="simple"><person-group><name name-style="western"><surname>Baraud</surname><given-names>J</given-names></name></person-group> (<year>1992</year>) <source>Coléoptères <tp:taxon-name><tp:taxon-name-part taxon-name-part-type="superfamily">Scarabaeoidea</tp:taxon-name-part></tp:taxon-name> d’Europe.</source><publisher-name>Faune de France</publisher-name>, <publisher-loc>France et Régions Limitrophes. Société Linnéenne de Lyon 78</publisher-loc>, <size units="page">856 pp</size>. [11 pls] <ext-link xlink:href="10.3406/linly.1992.11007" ext-link-type="doi" xlink:type="simple">https://doi.org/10.3406/linly.1992.11007</ext-link></mixed-citation></ref></ref-list></tp:taxon-treatment>
