# Supplementary material for: ﻿Towards a revision of the Palaearctic species of Aphodius Hellwig, 1798, subgenus Liothorax Motschulsky, 1860 (Coleoptera, Scarabaeidae, Aphodiinae)
Source: Zookeys. 2024 Jul 22;1207:205–99. doi: 10.3897/zookeys.1207.117225 (PMC11287083; doi:10.3897/zookeys.1207.117225)
Supplement: XML Treatment for Aphodius (Liothorax) plagiatussinoplagiatus [file zookeys.1207.117225-treatment2.xml]

<!DOCTYPE tp:taxon-treatment
  PUBLIC "-//TaxonX//DTD Taxonomic Treatment Publishing DTD v0 20100105//EN" "tax-treatment-NSO.dtd">
<tp:taxon-treatment xmlns:tp="http://www.plazi.org/taxpub"><tp:treatment-meta><kwd-group><label>Taxon classification</label><kwd>
                <named-content content-type="kingdom">Animalia</named-content>
              </kwd><kwd>
                <named-content content-type="order">Coleoptera</named-content>
              </kwd><kwd>
                <named-content content-type="family">Scarabaeidae</named-content>
              </kwd></kwd-group><mixed-citation publication-type="journal"><person-group><name><surname>Angus</surname><given-names>Robert B.</given-names></name><name><surname>Maté</surname><given-names>Jason F.</given-names></name><name><surname>Angus</surname><given-names>Elizabeth M.</given-names></name><name><surname>Král</surname><given-names>David</given-names></name></person-group><article-title>﻿Towards a revision of the Palaearctic species of <italic><tp:taxon-name><tp:taxon-name-part taxon-name-part-type="genus" reg="Aphodius">Aphodius</tp:taxon-name-part></tp:taxon-name></italic> Hellwig, 1798, subgenus <italic><tp:taxon-name><tp:taxon-name-part taxon-name-part-type="genus" reg="Aphodius"/><tp:taxon-name-part taxon-name-part-type="subgenus" reg="Liothorax">Liothorax</tp:taxon-name-part></tp:taxon-name></italic> Motschulsky, 1860 (<tp:taxon-name><tp:taxon-name-part taxon-name-part-type="order">Coleoptera</tp:taxon-name-part></tp:taxon-name>, <tp:taxon-name><tp:taxon-name-part taxon-name-part-type="family">Scarabaeidae</tp:taxon-name-part></tp:taxon-name>, <tp:taxon-name><tp:taxon-name-part taxon-name-part-type="subfamily">Aphodiinae</tp:taxon-name-part></tp:taxon-name>)</article-title><source>Zookeys</source><day>22</day><month>07</month><year>2024</year><volume>1207</volume><fpage>205</fpage><lpage>299</lpage><pub-id pub-id-type="doi">10.3897/zookeys.1207.117225</pub-id></mixed-citation></tp:treatment-meta><tp:nomenclature><label>﻿</label><tp:taxon-name><object-id xmlns:xlink="http://www.w3.org/1999/xlink" content-type="arpha" xlink:type="simple">A3AAB4F7-DFCF-5000-804C-A4F8B4FB44E5</object-id><tp:taxon-name-part taxon-name-part-type="genus" reg="Aphodius">Aphodius</tp:taxon-name-part> (<tp:taxon-name-part taxon-name-part-type="subgenus" reg="Liothorax">Liothorax</tp:taxon-name-part>) <tp:taxon-name-part taxon-name-part-type="species" reg="plagiatus">plagiatus</tp:taxon-name-part><tp:taxon-name-part taxon-name-part-type="subspecies" reg="sinoplagiatus">sinoplagiatus</tp:taxon-name-part><object-id xmlns:xlink="http://www.w3.org/1999/xlink" content-type="zoobank" xlink:type="simple">https://zoobank.org/4ADB8359-223B-4AFA-B942-510A6EF9C63C</object-id></tp:taxon-name><tp:taxon-status xmlns:xlink="http://www.w3.org/1999/xlink" xlink:type="simple">subsp. nov.</tp:taxon-status><xref ref-type="fig" rid="F22">Figs 22j, k</xref><xref ref-type="fig" rid="F26">, 26f, g</xref><xref ref-type="fig" rid="F30">, 30c</xref></tp:nomenclature><tp:treatment-sec sec-type="type material" id="SECID0EDSFK"><title>Type material examined.</title><p><bold><italic>Holotype</italic></bold> ♀ Amdo/1884/Przevalsky (printed label), Zaidam/ Burch Budde/1-11-000 // <italic><tp:taxon-name><tp:taxon-name-part taxon-name-part-type="genus" reg="Aphodius">Aphodius</tp:taxon-name-part></tp:taxon-name></italic>/<italic><tp:taxon-name><tp:taxon-name-part taxon-name-part-type="genus" reg="Aphodius"/><tp:taxon-name-part taxon-name-part-type="species" reg="plagiatus">plagiatus</tp:taxon-name-part></tp:taxon-name></italic>/var. (handwritten) (<named-content xmlns:xlink="http://www.w3.org/1999/xlink" content-type="dwc:institutional_code" xlink:title="Zoological Institute, Russian Academy of Sciences St Petersburg" xlink:href="http://grbio.org/institution/russian-academy-sciences-zoological-institute-zoological-museum" xlink:type="simple">ZIN</named-content>). <bold><italic>Paratypes</italic></bold>: 1 ♂, data as holotype (originally on the same pin) (<named-content xmlns:xlink="http://www.w3.org/1999/xlink" content-type="dwc:institutional_code" xlink:title="Zoological Institute, Russian Academy of Sciences St Petersburg" xlink:href="http://grbio.org/institution/russian-academy-sciences-zoological-institute-zoological-museum" xlink:type="simple">ZIN</named-content>); 1♂ China Qinghai/N. Qinghai Hu/Gangca. Roadside/pool Printed label and a further label with the same data in Chinese. <named-content xmlns:xlink="http://www.w3.org/1999/xlink" content-type="dwc:verbatimCoordinates" xlink:type="simple"><named-content content-type="geo-json" specific-use="{&#34;type&#34;:&#34;Point&#34;,&#34;coordinates&#34;:[100.183333,37.300000]}" id="NCID0ENTFK" xlink:type="simple">37°18'N, 100°11'E</named-content></named-content>/3370 m. 5.vi.2013,/R.B. Angus, F.<tp:taxon-name><tp:taxon-name-part taxon-name-part-type="genus" reg="Liothorax">L.</tp:taxon-name-part></tp:taxon-name> Jia &amp; Y. Zhang.// <italic><tp:taxon-name><tp:taxon-name-part taxon-name-part-type="genus" reg="Aphodius">A.</tp:taxon-name-part><tp:taxon-name-part taxon-name-part-type="species" reg="plagiatus">plagiatus</tp:taxon-name-part></tp:taxon-name></italic> (<tp:taxon-name><tp:taxon-name-part taxon-name-part-type="genus" reg="Liothorax">L.</tp:taxon-name-part></tp:taxon-name>)/ Chromosome prep./6.vi2013./R.B. Angus //JFM 130815017 (printed labels) (<named-content xmlns:xlink="http://www.w3.org/1999/xlink" content-type="dwc:institutional_code" xlink:title="The Natural History Museum, London" xlink:href="http://grbio.org/institution/natural-history-museum-london" xlink:type="simple">NHMUK</named-content>); 1♀ Cina-Gansu/Dingxi/7.8 – 12.8 1996/E. Kučera leg.//Ex coll. David Král/(<named-content xmlns:xlink="http://www.w3.org/1999/xlink" content-type="dwc:institutional_code" xlink:title="National Museum Prague" xlink:href="http://grbio.org/institution/national-museum-prague-0" xlink:type="simple">NMP</named-content>).</p></tp:treatment-sec><tp:treatment-sec sec-type="Differential diagnosis" id="SECID0ERUFK"><title>Differential diagnosis.</title><p><tp:taxon-name><tp:taxon-name-part taxon-name-part-type="genus" reg="Aphodius">Aphodius</tp:taxon-name-part> (<tp:taxon-name-part taxon-name-part-type="subgenus" reg="Liothorax">L.</tp:taxon-name-part>) <tp:taxon-name-part taxon-name-part-type="species" reg="plagiatus">plagiatus</tp:taxon-name-part> <tp:taxon-name-part taxon-name-part-type="subspecies" reg="sinoplagiatus">sinoplagiatus</tp:taxon-name-part></tp:taxon-name> differs from <tp:taxon-name><tp:taxon-name-part taxon-name-part-type="genus" reg="Aphodius">A.</tp:taxon-name-part> (<tp:taxon-name-part taxon-name-part-type="subgenus" reg="Liothorax">L.</tp:taxon-name-part>) <tp:taxon-name-part taxon-name-part-type="species" reg="plagiatus">p.</tp:taxon-name-part> <tp:taxon-name-part taxon-name-part-type="subspecies" reg="plagiatus">plagiatus</tp:taxon-name-part></tp:taxon-name> by its very glossy varnished appearance, the slightly larger aedeagus (length ca 1.25–1.4 mm) with abruptly widened paramere apices (Fig. <xref ref-type="fig" rid="F22">22j, k</xref>), and above all by the strikingly larger spermatheca, length ca 0.42 mm (Fig. <xref ref-type="fig" rid="F26">26f, g</xref>), as against ca 0.36 mm in <tp:taxon-name><tp:taxon-name-part taxon-name-part-type="genus" reg="Aphodius">A.</tp:taxon-name-part> (<tp:taxon-name-part taxon-name-part-type="subgenus" reg="Liothorax">L.</tp:taxon-name-part>) <tp:taxon-name-part taxon-name-part-type="species" reg="plagiatus">p.</tp:taxon-name-part> <tp:taxon-name-part taxon-name-part-type="subspecies" reg="plagiatus">plagiatus</tp:taxon-name-part></tp:taxon-name> (Fig. <xref ref-type="fig" rid="F26">26a–e</xref>).</p></tp:treatment-sec><tp:treatment-sec sec-type="description" id="SECID0EZWFK"><title>Description.</title><p>Length: 4.1–4.4 mm (♂), 4.1–4.6 mm (♀), width 1.8–2.0 mm (♂), 1.8–2.0 mm. Head: glossy black, sparsely double punctate, clypeus bulging upwards, frontoclypeal suture without tubercles, straight over middle ¾, effaced laterally. Outer angles of anterior emargination rounded.</p><p>Pronotum: highly arched transversely, lateral margins not visible from above medially. Surface sparsely double punctate, the larger punctures slightly stronger than on head, the Gansu male more heavily punctate. Basal margin largely unbordered, the raised margin extending ca ¼ of the way in from the hind angles.</p><p>Elytra black, highly polished (varnished), as scutellum. Metaventrite (♂ and ♀) as in the nominal subspecies. Legs mid- to dark brown, longer mesotibial spur longer than basal segment of mesotarsus.</p><p>Aedeagus (Fig. <xref ref-type="fig" rid="F22">22j, k</xref>) length 1.25–1.4 mm, outer apical membranous part abruptly widened.</p><p>Spermatheca (Fig. <xref ref-type="fig" rid="F26">26f, g</xref>) length ca 0.42 mm.</p></tp:treatment-sec><tp:treatment-sec sec-type="etymology" id="SECID0EMXFK"><title>Etymology.</title><p><italic><tp:taxon-name><tp:taxon-name-part taxon-name-part-type="genus" reg="Aphodius"/><tp:taxon-name-part taxon-name-part-type="species" reg="sinoplagiatus">sinoplagiatus</tp:taxon-name-part></tp:taxon-name></italic> is an adjective indicating its Chinese distribution.</p></tp:treatment-sec><tp:treatment-sec sec-type="remarks" id="SECID0E3XFK"><title>Remark.</title><p>The aedeagus of 2 ♂♂ from near Beijing (Fig. <xref ref-type="fig" rid="F22">22i</xref>) resembles that of <italic><tp:taxon-name><tp:taxon-name-part taxon-name-part-type="genus" reg="Liothorax">L.</tp:taxon-name-part><tp:taxon-name-part taxon-name-part-type="species" reg="plagiatus">p.</tp:taxon-name-part><tp:taxon-name-part taxon-name-part-type="subspecies" reg="sinoplagiatus">sinoplagiatus</tp:taxon-name-part></tp:taxon-name></italic> in its widened paramere apices, but is smaller, length ca 1.1 mm.</p></tp:treatment-sec><tp:treatment-sec><!--Section generated to contain objects referenced in tp:taxon-treatment.--><fig id="F22" position="float" orientation="portrait"><object-id xmlns:xlink="http://www.w3.org/1999/xlink" content-type="doi" xlink:type="simple">10.3897/zookeys.1207.117225.figure22</object-id><object-id xmlns:xlink="http://www.w3.org/1999/xlink" content-type="arpha" xlink:type="simple">8B18B2C8-CB27-59D7-A0D7-B06611BEC2CE</object-id><label>Figure 22.</label><caption><p><italic><tp:taxon-name><tp:taxon-name-part taxon-name-part-type="genus" reg="Aphodius">Aphodius</tp:taxon-name-part><tp:taxon-name-part taxon-name-part-type="species" reg="plagiatus">plagiatus</tp:taxon-name-part></tp:taxon-name></italic> group aedeagi <bold>a–c</bold><italic><tp:taxon-name><tp:taxon-name-part taxon-name-part-type="genus" reg="Aphodius">A.</tp:taxon-name-part><tp:taxon-name-part taxon-name-part-type="species" reg="plagiatus">plagiatus</tp:taxon-name-part><tp:taxon-name-part taxon-name-part-type="subspecies" reg="plagiatus">plagiatus</tp:taxon-name-part></tp:taxon-name></italic>, GB, Studland, Dorset, aedeagus with extruded endophallus <bold>a</bold>, <bold>b</bold> SEM images <bold>a</bold> whole aedeagus <bold>b</bold> endophallus in more detail <bold>c</bold> stacked photograph of endophallus <bold>d–g</bold><italic><tp:taxon-name><tp:taxon-name-part taxon-name-part-type="genus" reg="Aphodius">A.</tp:taxon-name-part><tp:taxon-name-part taxon-name-part-type="species" reg="discoides">discoides</tp:taxon-name-part></tp:taxon-name></italic>, neotype (<italic><tp:taxon-name><tp:taxon-name-part taxon-name-part-type="genus" reg="Aphodius">Aphodius</tp:taxon-name-part><tp:taxon-name-part taxon-name-part-type="species" reg="bytinskisalzi">bytinskisalzi</tp:taxon-name-part></tp:taxon-name></italic>, holotype, IS, Kuneitra) <bold>d</bold>, <bold>e</bold>, <bold>e</bold>’ SEM images <bold>f</bold>, <bold>g</bold> stacked photographs <bold>h–n</bold> cleared preparations mounted on slides <bold>h</bold><italic><tp:taxon-name><tp:taxon-name-part taxon-name-part-type="genus" reg="Aphodius">A.</tp:taxon-name-part><tp:taxon-name-part taxon-name-part-type="species" reg="plagiatus">p.</tp:taxon-name-part><tp:taxon-name-part taxon-name-part-type="subspecies" reg="plagiatus">plagiatus</tp:taxon-name-part></tp:taxon-name></italic>, GB, Norfolk <bold>i</bold><italic><tp:taxon-name><tp:taxon-name-part taxon-name-part-type="genus" reg="Aphodius">A.</tp:taxon-name-part><tp:taxon-name-part taxon-name-part-type="species" reg="plagiatus">p.</tp:taxon-name-part><tp:taxon-name-part taxon-name-part-type="subspecies" reg="sinoplagiatus">sinoplagiatus</tp:taxon-name-part></tp:taxon-name></italic>? “China, Pekin”, Fry collection <bold>i</bold>’ teeth on neck of endophallus in the region marked with an arrow in <bold>i j</bold>, <bold>k</bold><italic><tp:taxon-name><tp:taxon-name-part taxon-name-part-type="genus" reg="Aphodius">A.</tp:taxon-name-part><tp:taxon-name-part taxon-name-part-type="species" reg="plagiatus">plagiatus</tp:taxon-name-part><tp:taxon-name-part taxon-name-part-type="subspecies" reg="sinoplagiatus">sinoplagiatus</tp:taxon-name-part></tp:taxon-name></italic> ssp. nov., paratypes <bold>j</bold> CH, Gangca <bold>k</bold> CH, Tsaidam <bold>l</bold><italic><tp:taxon-name><tp:taxon-name-part taxon-name-part-type="genus" reg="Aphodius">Aphodius</tp:taxon-name-part><tp:taxon-name-part taxon-name-part-type="species" reg="jakutorum">jakutorum</tp:taxon-name-part></tp:taxon-name></italic> Balthasar, lectotype, RU, East Siberia <bold>m</bold><italic><tp:taxon-name><tp:taxon-name-part taxon-name-part-type="genus" reg="Aphodius">A.</tp:taxon-name-part><tp:taxon-name-part taxon-name-part-type="species" reg="rodrigoi">rodrigoi</tp:taxon-name-part></tp:taxon-name></italic> sp. nov., holotype, SP, Aranjuez, dissected aedeagus <bold>m</bold>’ endophallus <bold>m</bold>” endophallic teeth in area indicated by arrow in <bold>m</bold>’ at higher magnification <bold>n</bold><italic><tp:taxon-name><tp:taxon-name-part taxon-name-part-type="genus" reg="Aphodius">A.</tp:taxon-name-part><tp:taxon-name-part taxon-name-part-type="species" reg="discoides">discoides</tp:taxon-name-part></tp:taxon-name></italic>, TR, Karacadag <bold>n</bold>’ teeth on neck of endophallus, in area indicated by arrow in <bold>n</bold> at higher magnification <bold>o</bold><italic><tp:taxon-name><tp:taxon-name-part taxon-name-part-type="genus" reg="Aphodius">A.</tp:taxon-name-part><tp:taxon-name-part taxon-name-part-type="species" reg="discoides">discoides</tp:taxon-name-part></tp:taxon-name></italic>, black specimen from TR, Karakurt, <bold>o</bold>’ teeth on neck of endophallus, in area indicated by arrow in <bold>o</bold> at higher magnification <bold>p</bold>, <bold>p</bold>’ <italic><tp:taxon-name><tp:taxon-name-part taxon-name-part-type="genus" reg="Aphodius">A.</tp:taxon-name-part><tp:taxon-name-part taxon-name-part-type="species" reg="rusakovi">rusakovi</tp:taxon-name-part></tp:taxon-name></italic><bold>p</bold> paratype, RU, Orenburg <bold>p</bold>’ RU Volgograd obl. Fastov, paramere, lateral <bold>q–v</bold> SEM images and stacked photographs <bold>q</bold>, <bold>r</bold><italic><tp:taxon-name><tp:taxon-name-part taxon-name-part-type="genus" reg="Aphodius">A.</tp:taxon-name-part><tp:taxon-name-part taxon-name-part-type="species" reg="rutilipennis">rutilipennis</tp:taxon-name-part></tp:taxon-name></italic>, CY, with endophallus inflated <bold>q</bold> SEM image <bold>q</bold>’ (bottom right of plate) dorsal surface of endophallus in area indicated by arrow in <bold>q</bold> at higher magnification, to show the hair-like setae <bold>r</bold> stacked photograph of the same specimen <bold>s</bold>, <bold>s</bold>’ <italic><tp:taxon-name><tp:taxon-name-part taxon-name-part-type="genus" reg="Aphodius">A.</tp:taxon-name-part><tp:taxon-name-part taxon-name-part-type="species" reg="chellala">chellala</tp:taxon-name-part></tp:taxon-name></italic> sp. nov., paratype with endophallus extruded <bold>s</bold> stacked photograph <bold>s</bold>’, <bold>s</bold>”, <bold>s</bold>”’ <abbrev xmlns:xlink="http://www.w3.org/1999/xlink" xlink:title="scanning electron micrographs" id="ABBRID0ERCCK" xlink:type="simple">SEMs</abbrev> of the same specimen <bold>s</bold>”, <bold>s</bold>”’ at higher magnifications <bold>t</bold>, <bold>u</bold><italic><tp:taxon-name><tp:taxon-name-part taxon-name-part-type="genus" reg="Liothorax">L.</tp:taxon-name-part><tp:taxon-name-part taxon-name-part-type="species" reg="chellala">chellala</tp:taxon-name-part></tp:taxon-name></italic> sp. nov., holotype with the endophallus extruded <bold>t</bold> stacked photograph <bold>u</bold> SEM image <bold>v</bold>–<bold>z</bold> photographs of cleared specimens mounted in <abbrev xmlns:xlink="http://www.w3.org/1999/xlink" xlink:title="dimethyl hydantoin formaldehyde" id="ABBRID0EQDCK" xlink:type="simple">DMHF</abbrev> on slides <bold>v</bold>, <bold>w</bold><italic><tp:taxon-name><tp:taxon-name-part taxon-name-part-type="genus" reg="Aphodius">A.</tp:taxon-name-part><tp:taxon-name-part taxon-name-part-type="species" reg="rutilipennis">rutilipennis</tp:taxon-name-part></tp:taxon-name></italic><bold>v</bold> CY <bold>w</bold> TR <bold>w</bold>’ teeth on neck of endophallus, in area indicated by arrow in <bold>w</bold> at higher magnification <bold>x</bold><italic><tp:taxon-name><tp:taxon-name-part taxon-name-part-type="genus" reg="Aphodius">A.</tp:taxon-name-part><tp:taxon-name-part taxon-name-part-type="species" reg="chellala">chellala</tp:taxon-name-part></tp:taxon-name></italic> sp. nov., paratype, AG, Taguin (La Smala) <bold>x</bold>’ teeth on neck of endophallus, in area indicated by arrow in <bold>x</bold> at higher magnification <bold>y</bold>, <bold>z</bold><italic><tp:taxon-name><tp:taxon-name-part taxon-name-part-type="genus" reg="Aphodius">A.</tp:taxon-name-part><tp:taxon-name-part taxon-name-part-type="species" reg="kraatzi">kraatzi</tp:taxon-name-part></tp:taxon-name></italic><bold>y</bold> KZ, Syr Darya <bold>z</bold> AF, Kabul <bold>z</bold>’ teeth on neck of endophallus, in area indicated by arrow in <bold>z</bold> at higher magnification Scale bar 1: 1 mm (<bold>a</bold>, <bold>d</bold>, <bold>f</bold>–<bold>t</bold>, <bold>v</bold>–<bold>z</bold>); 0.4 mm (<bold>n</bold>’, <bold>o</bold>’, <bold>s</bold>”, <bold>w</bold>’, <bold>x</bold>’, <bold>z</bold>’); 0.17 mm (<bold>e</bold>’, <bold>m</bold>”, <bold>q’ s</bold>”’). Scale bar 2: 1 mm (<bold>b</bold>, <bold>c</bold>, <bold>e, g</bold> and <bold>s</bold>”).</p></caption><graphic xmlns:xlink="http://www.w3.org/1999/xlink" xlink:href="zookeys-1207-205_article-117225__-g022.jpg" id="oo_1097490.jpg" position="float" orientation="portrait" xlink:type="simple"><uri content-type="original_file" xlink:type="simple">https://binary.pensoft.net/fig/1097490</uri></graphic></fig><fig id="F26" position="float" orientation="portrait"><object-id xmlns:xlink="http://www.w3.org/1999/xlink" content-type="doi" xlink:type="simple">10.3897/zookeys.1207.117225.figure26</object-id><object-id xmlns:xlink="http://www.w3.org/1999/xlink" content-type="arpha" xlink:type="simple">FE331690-A95E-5687-AB94-295A7D879F6C</object-id><label>Figure 26.</label><caption><p>Spermathecae <bold>a–e</bold><italic><tp:taxon-name><tp:taxon-name-part taxon-name-part-type="genus" reg="Aphodius">A.</tp:taxon-name-part><tp:taxon-name-part taxon-name-part-type="species" reg="plagiatus">plagiatus</tp:taxon-name-part><tp:taxon-name-part taxon-name-part-type="subspecies" reg="plagiatus">plagiatus</tp:taxon-name-part></tp:taxon-name></italic><bold>a</bold> CZ, Dobre Pole <bold>b</bold> GB, Norfolk <bold>c</bold> KZ, Karaganda <bold>d</bold>, <bold>e</bold> RU, Transbaikal, Ulan Ude <bold>f</bold>, <bold>g</bold><italic><tp:taxon-name><tp:taxon-name-part taxon-name-part-type="genus" reg="Aphodius">A.</tp:taxon-name-part><tp:taxon-name-part taxon-name-part-type="species" reg="plagiatus">p.</tp:taxon-name-part><tp:taxon-name-part taxon-name-part-type="subspecies" reg="sinoplagiatus">sinoplagiatus</tp:taxon-name-part></tp:taxon-name></italic>, CN <bold>f</bold> Gansu <bold>g</bold> holotype, CN, Qinghai <bold>h</bold>, <bold>i</bold><tp:taxon-name><tp:taxon-name-part taxon-name-part-type="genus" reg="Aphodius">A.</tp:taxon-name-part><tp:taxon-name-part taxon-name-part-type="species" reg="discoides">discoides</tp:taxon-name-part></tp:taxon-name>, TR <bold>h</bold> Kizil dag, <bold>i</bold> Muʂ <bold>j</bold><italic><tp:taxon-name><tp:taxon-name-part taxon-name-part-type="genus" reg="Aphodius">A.</tp:taxon-name-part><tp:taxon-name-part taxon-name-part-type="species" reg="rutilipennis">rutilipennis</tp:taxon-name-part></tp:taxon-name></italic> CY, Limassol distr <bold>k</bold><italic><tp:taxon-name><tp:taxon-name-part taxon-name-part-type="genus" reg="Aphodius">A.</tp:taxon-name-part><tp:taxon-name-part taxon-name-part-type="species" reg="rutilipennis">rutilipennis</tp:taxon-name-part></tp:taxon-name></italic>?, GR Thesaloniki <bold>l</bold><italic><tp:taxon-name><tp:taxon-name-part taxon-name-part-type="genus" reg="Aphodius">A.</tp:taxon-name-part><tp:taxon-name-part taxon-name-part-type="species" reg="chellala">chellala</tp:taxon-name-part></tp:taxon-name></italic>, paratype, AG, Chellala <bold>m</bold>, <bold>n</bold><italic><tp:taxon-name><tp:taxon-name-part taxon-name-part-type="genus" reg="Aphodius">A.</tp:taxon-name-part><tp:taxon-name-part taxon-name-part-type="species" reg="rusakovi">rusakovi</tp:taxon-name-part></tp:taxon-name></italic><bold>m</bold> paratype, RU, wet but not covered <bold>n</bold> KZ, Syr-Darja <bold>o–s</bold><italic><tp:taxon-name><tp:taxon-name-part taxon-name-part-type="genus" reg="Aphodius">A.</tp:taxon-name-part><tp:taxon-name-part taxon-name-part-type="species" reg="kraatzi">kraatzi</tp:taxon-name-part></tp:taxon-name></italic><bold>o</bold>, <bold>p</bold> SK <bold>q</bold> RU, Astrakhan <bold>r</bold> RU, Lenkoran <bold>s</bold> AF, Kabul <bold>t</bold><italic><tp:taxon-name><tp:taxon-name-part taxon-name-part-type="genus" reg="Aphodius">A.</tp:taxon-name-part><tp:taxon-name-part taxon-name-part-type="species" reg="niger">niger</tp:taxon-name-part></tp:taxon-name></italic>, GB, Hampshire, New Forest <bold>u</bold><italic><tp:taxon-name><tp:taxon-name-part taxon-name-part-type="genus" reg="Aphodius">A.</tp:taxon-name-part><tp:taxon-name-part taxon-name-part-type="species" reg="muscorum">muscorum</tp:taxon-name-part></tp:taxon-name></italic> HU, Hortobágyi <bold>v</bold><italic>A <tp:taxon-name><tp:taxon-name-part taxon-name-part-type="genus" reg="Aphodius"/><tp:taxon-name-part taxon-name-part-type="species" reg="felix">felix</tp:taxon-name-part></tp:taxon-name></italic>, paratype, IT <bold>w</bold>, <bold>x</bold><italic><tp:taxon-name><tp:taxon-name-part taxon-name-part-type="genus" reg="Aphodius">A.</tp:taxon-name-part><tp:taxon-name-part taxon-name-part-type="species" reg="bameuli">bameuli</tp:taxon-name-part></tp:taxon-name></italic>, paratypes, FR <bold>y</bold><italic><tp:taxon-name><tp:taxon-name-part taxon-name-part-type="genus" reg="Aphodius">A.</tp:taxon-name-part><tp:taxon-name-part taxon-name-part-type="species" reg="krelli">krelli</tp:taxon-name-part></tp:taxon-name></italic>, sp. nov., IT <bold>z</bold><italic><tp:taxon-name><tp:taxon-name-part taxon-name-part-type="genus" reg="Aphodius">A.</tp:taxon-name-part><tp:taxon-name-part taxon-name-part-type="species" reg="bellumgerens">bellumgerens</tp:taxon-name-part></tp:taxon-name></italic> sp. nov., paratype, IT <bold>a</bold>’, <bold>b</bold>’ <italic><tp:taxon-name><tp:taxon-name-part taxon-name-part-type="genus" reg="Aphodius">A.</tp:taxon-name-part><tp:taxon-name-part taxon-name-part-type="species" reg="alberti">alberti</tp:taxon-name-part></tp:taxon-name></italic> sp. nov., TR paratypes <bold>c</bold>’ <italic><tp:taxon-name><tp:taxon-name-part taxon-name-part-type="genus" reg="Aphodius">A.</tp:taxon-name-part><tp:taxon-name-part taxon-name-part-type="species" reg="isikdagensis">isikdagensis</tp:taxon-name-part></tp:taxon-name></italic>, paratype, TR Ḉamildere <bold>d</bold>’, <bold>e</bold>’ <italic><tp:taxon-name><tp:taxon-name-part taxon-name-part-type="genus" reg="Aphodius">A.</tp:taxon-name-part><tp:taxon-name-part taxon-name-part-type="species" reg="wilsonae">wilsonae</tp:taxon-name-part></tp:taxon-name></italic>, SP <bold>d</bold>’ paratype, SP, Madrid <bold>e</bold>’ SP, Soria. Scale bar: 0.5 mm.</p></caption><graphic xmlns:xlink="http://www.w3.org/1999/xlink" xlink:href="zookeys-1207-205_article-117225__-g026.jpg" id="oo_1097499.jpg" position="float" orientation="portrait" xlink:type="simple"><uri content-type="original_file" xlink:type="simple">https://binary.pensoft.net/fig/1097499</uri></graphic></fig><fig id="F30" position="float" orientation="portrait"><object-id xmlns:xlink="http://www.w3.org/1999/xlink" content-type="doi" xlink:type="simple">10.3897/zookeys.1207.117225.figure30</object-id><object-id xmlns:xlink="http://www.w3.org/1999/xlink" content-type="arpha" xlink:type="simple">0EEAE0EA-9A80-511B-A5ED-1EFA34E9FD94</object-id><label>Figure 30.</label><caption><p>Mitotic chromosomes, arranged as karyotypes <bold>a</bold>, <bold>b</bold><italic><tp:taxon-name><tp:taxon-name-part taxon-name-part-type="genus" reg="Aphodius">A.</tp:taxon-name-part><tp:taxon-name-part taxon-name-part-type="species" reg="plagiatus">plagiatus</tp:taxon-name-part><tp:taxon-name-part taxon-name-part-type="subspecies" reg="plagiatus">plagiatus</tp:taxon-name-part></tp:taxon-name></italic>, ♂, GB, Dorset, Studland <bold>a</bold> plain (Giemsa stained) <bold>b</bold> the same nucleus C-banded <bold>c</bold><italic><tp:taxon-name><tp:taxon-name-part taxon-name-part-type="genus" reg="Aphodius">A.</tp:taxon-name-part><tp:taxon-name-part taxon-name-part-type="species" reg="plagiatus">plagiatus</tp:taxon-name-part><tp:taxon-name-part taxon-name-part-type="subspecies" reg="sinoplagiatus">sinoplagiatus</tp:taxon-name-part></tp:taxon-name></italic>, ♂, CH, Qinghai, Gangca, plain <bold>d</bold>, <bold>e</bold><italic><tp:taxon-name><tp:taxon-name-part taxon-name-part-type="genus" reg="Aphodius">A.</tp:taxon-name-part><tp:taxon-name-part taxon-name-part-type="species" reg="rutilipennis">rutilipennis</tp:taxon-name-part></tp:taxon-name></italic>, ♂, CY, Zakaki Marshes <bold>d</bold> plain <bold>e</bold> C-banded <bold>f</bold>–<bold>h</bold><italic><tp:taxon-name><tp:taxon-name-part taxon-name-part-type="genus" reg="Aphodius">A.</tp:taxon-name-part><tp:taxon-name-part taxon-name-part-type="species" reg="kraatzi">kraatzi</tp:taxon-name-part></tp:taxon-name></italic> ♀, SK <bold>f</bold>, <bold>g</bold> nucleus without B-chromosomes <bold>f</bold> plain <bold>g</bold> C-banded <bold>h</bold>, <bold>i</bold> nucleus with 1 B-chromosome <bold>h</bold> plain <bold>i</bold> C-banded. Scale bar: 5 μm.</p></caption><graphic xmlns:xlink="http://www.w3.org/1999/xlink" xlink:href="zookeys-1207-205_article-117225__-g030.jpg" id="oo_1097512.jpg" position="float" orientation="portrait" xlink:type="simple"><uri content-type="original_file" xlink:type="simple">https://binary.pensoft.net/fig/1097512</uri></graphic></fig></tp:treatment-sec></tp:taxon-treatment>
