# Supplementary material for: ﻿Towards a revision of the Palaearctic species of Aphodius Hellwig, 1798, subgenus Liothorax Motschulsky, 1860 (Coleoptera, Scarabaeidae, Aphodiinae)
Source: Zookeys. 2024 Jul 22;1207:205–99. doi: 10.3897/zookeys.1207.117225 (PMC11287083; doi:10.3897/zookeys.1207.117225)
Supplement: XML Treatment for Aphodius (Liothorax) discoides [file zookeys.1207.117225-treatment4.xml]

<!DOCTYPE tp:taxon-treatment
  PUBLIC "-//TaxonX//DTD Taxonomic Treatment Publishing DTD v0 20100105//EN" "tax-treatment-NSO.dtd">
<tp:taxon-treatment xmlns:tp="http://www.plazi.org/taxpub"><tp:treatment-meta><kwd-group><label>Taxon classification</label><kwd>
                <named-content content-type="kingdom">Animalia</named-content>
              </kwd><kwd>
                <named-content content-type="order">Coleoptera</named-content>
              </kwd><kwd>
                <named-content content-type="family">Scarabaeidae</named-content>
              </kwd></kwd-group><mixed-citation publication-type="journal"><person-group><name><surname>Angus</surname><given-names>Robert B.</given-names></name><name><surname>Maté</surname><given-names>Jason F.</given-names></name><name><surname>Angus</surname><given-names>Elizabeth M.</given-names></name><name><surname>Král</surname><given-names>David</given-names></name></person-group><article-title>﻿Towards a revision of the Palaearctic species of <italic><tp:taxon-name><tp:taxon-name-part taxon-name-part-type="genus" reg="Aphodius">Aphodius</tp:taxon-name-part></tp:taxon-name></italic> Hellwig, 1798, subgenus <italic><tp:taxon-name><tp:taxon-name-part taxon-name-part-type="genus" reg="Aphodius"/><tp:taxon-name-part taxon-name-part-type="subgenus" reg="Liothorax">Liothorax</tp:taxon-name-part></tp:taxon-name></italic> Motschulsky, 1860 (<tp:taxon-name><tp:taxon-name-part taxon-name-part-type="order">Coleoptera</tp:taxon-name-part></tp:taxon-name>, <tp:taxon-name><tp:taxon-name-part taxon-name-part-type="family">Scarabaeidae</tp:taxon-name-part></tp:taxon-name>, <tp:taxon-name><tp:taxon-name-part taxon-name-part-type="subfamily">Aphodiinae</tp:taxon-name-part></tp:taxon-name>)</article-title><source>Zookeys</source><day>22</day><month>07</month><year>2024</year><volume>1207</volume><fpage>205</fpage><lpage>299</lpage><pub-id pub-id-type="doi">10.3897/zookeys.1207.117225</pub-id></mixed-citation></tp:treatment-meta><tp:nomenclature><label>﻿</label><tp:taxon-name><object-id xmlns:xlink="http://www.w3.org/1999/xlink" content-type="arpha" xlink:type="simple">32BC2D71-A956-58A5-8915-FC2A717EC635</object-id><tp:taxon-name-part taxon-name-part-type="genus" reg="Aphodius">Aphodius</tp:taxon-name-part> (<tp:taxon-name-part taxon-name-part-type="subgenus" reg="Liothorax">Liothorax</tp:taxon-name-part>) <tp:taxon-name-part taxon-name-part-type="species" reg="discoides">discoides</tp:taxon-name-part></tp:taxon-name><tp:taxon-authority>
             A. Schmidt, 1916, stat. rest.</tp:taxon-authority><xref ref-type="fig" rid="F2">Figs 2j, k</xref><xref ref-type="fig" rid="F5">, 5e–h</xref><xref ref-type="fig" rid="F7">, 7h</xref><xref ref-type="fig" rid="F14">, 14a</xref><xref ref-type="fig" rid="F17">, 17g–i</xref><xref ref-type="fig" rid="F18">, 18e</xref><xref ref-type="fig" rid="F20">, 20k, l</xref><xref ref-type="fig" rid="F22">, 22d–g, e ’, n’, o’, 25n, 26h, i</xref><tp:nomenclature-citation-list><tp:nomenclature-citation><tp:taxon-name><tp:taxon-name-part taxon-name-part-type="genus" reg="Aphodius">Aphodius</tp:taxon-name-part> (<tp:taxon-name-part taxon-name-part-type="subgenus" reg="Nialus">Nialus</tp:taxon-name-part>) <tp:taxon-name-part taxon-name-part-type="species" reg="plagiatus">plagiatus</tp:taxon-name-part> <tp:taxon-name-part taxon-name-part-type="infraspecific-rank">var.</tp:taxon-name-part> <tp:taxon-name-part taxon-name-part-type="variety" reg="discus">discus</tp:taxon-name-part></tp:taxon-name><comment><xref ref-type="bibr" rid="B43">Reitter 1892</xref>: 204.</comment></tp:nomenclature-citation><tp:nomenclature-citation><tp:taxon-name><tp:taxon-name-part taxon-name-part-type="genus" reg="Aphodius">Aphodius</tp:taxon-name-part> (<tp:taxon-name-part taxon-name-part-type="subgenus" reg="Nialus">Nialus</tp:taxon-name-part>) <tp:taxon-name-part taxon-name-part-type="species" reg="plagiatus">plagiatus</tp:taxon-name-part> <tp:taxon-name-part taxon-name-part-type="infraspecific-rank">var.</tp:taxon-name-part> <tp:taxon-name-part taxon-name-part-type="variety" reg="discoides">discoides</tp:taxon-name-part></tp:taxon-name><comment>Schmidt, 1916: 96 (new name for <tp:taxon-name><tp:taxon-name-part taxon-name-part-type="genus" reg="Aphodius">Aphodius</tp:taxon-name-part><tp:taxon-name-part taxon-name-part-type="species" reg="discus">discus</tp:taxon-name-part></tp:taxon-name><xref ref-type="bibr" rid="B43">Reitter 1892</xref>, not <tp:taxon-name><tp:taxon-name-part taxon-name-part-type="genus" reg="Aphodius">Aphodius</tp:taxon-name-part><tp:taxon-name-part taxon-name-part-type="species" reg="discus">discus</tp:taxon-name-part></tp:taxon-name> Wiedemann, 1823).</comment></tp:nomenclature-citation><tp:nomenclature-citation><tp:taxon-name><tp:taxon-name-part taxon-name-part-type="genus" reg="Aphodius">Aphodius</tp:taxon-name-part> (<tp:taxon-name-part taxon-name-part-type="subgenus" reg="Nialus">Nialus</tp:taxon-name-part>) <tp:taxon-name-part taxon-name-part-type="species" reg="bytinskisalzi">bytinskisalzi</tp:taxon-name-part></tp:taxon-name><comment>Petrovitz, 1971: 219.</comment></tp:nomenclature-citation></tp:nomenclature-citation-list></tp:nomenclature><tp:treatment-sec sec-type="notes" id="SECID0E6LGK"><title>Note.</title><p>Reitter described <tp:taxon-name><tp:taxon-name-part taxon-name-part-type="genus" reg="Aphodius">Aphodius</tp:taxon-name-part><tp:taxon-name-part taxon-name-part-type="species" reg="plagiatus">plagiatus</tp:taxon-name-part></tp:taxon-name> “ var. discus m” as having the elytra yellow with only the wide margins black, and gave the locality “Araxes, Syria” (now Aras). <xref ref-type="bibr" rid="B48">Schmidt (1916)</xref> proposed the replacement name <italic><tp:taxon-name><tp:taxon-name-part taxon-name-part-type="genus" reg="Aphodius">A.</tp:taxon-name-part><tp:taxon-name-part taxon-name-part-type="species" reg="discoides">discoides</tp:taxon-name-part></tp:taxon-name></italic> as Reitter’s <italic><tp:taxon-name><tp:taxon-name-part taxon-name-part-type="genus" reg="Aphodius">Aphodius</tp:taxon-name-part><tp:taxon-name-part taxon-name-part-type="species" reg="discus">discus</tp:taxon-name-part></tp:taxon-name></italic> is a junior homonym of <italic><tp:taxon-name><tp:taxon-name-part taxon-name-part-type="genus" reg="Aphodius">Aphodius</tp:taxon-name-part><tp:taxon-name-part taxon-name-part-type="species" reg="discus">discus</tp:taxon-name-part></tp:taxon-name></italic> Wiedemann, 1823. <xref ref-type="bibr" rid="B15">Dellacasa et al. (2007)</xref> dismiss these names as unavailable as they refer to colour variants, but this is incorrect, as it would be the case only if the name was “infrasubspecific”. For names published before 1961, the International Code of Zoological Nomenclature (1999, 4<sup>th</sup> edition) states that a name “is subspecific if first published before 1961 and the author expressly used one of the terms “variety” or “form” (including the use of the terms “var.”, “forma”, “v” and “f”), unless the author also expressly gave it infrasubspecific rank, or the content of the work unambiguously reveals that the name was published for an infrasubspecific entity”. Reitter clearly stated that his name referred to a variety from a known locality, meaning that the taxon concerned was subspecific rather than infra-subspecific. This name is therefore available and, in the form of Schmidt’s replacement name (<italic><tp:taxon-name><tp:taxon-name-part taxon-name-part-type="genus" reg="Aphodius"/><tp:taxon-name-part taxon-name-part-type="species" reg="discoides">discoides</tp:taxon-name-part></tp:taxon-name></italic>) is the oldest known name for this species. We have been unable to locate any type material of Reitter’s <italic><tp:taxon-name><tp:taxon-name-part taxon-name-part-type="genus" reg="Aphodius">A.</tp:taxon-name-part><tp:taxon-name-part taxon-name-part-type="species" reg="discus">discus</tp:taxon-name-part></tp:taxon-name></italic> and therefore here designate a neotype. The specimen chosen is the holotype of <italic><tp:taxon-name><tp:taxon-name-part taxon-name-part-type="genus" reg="Aphodius">A.</tp:taxon-name-part><tp:taxon-name-part taxon-name-part-type="species" reg="bytinskisalzi">bytinskisalzi</tp:taxon-name-part></tp:taxon-name></italic>, a male whose aedeagus has the endophallus extruded, from the same general area as Reitter’s material.</p></tp:treatment-sec><tp:treatment-sec sec-type="type material" id="SECID0E1OGK"><title>Type material examined.</title><p><bold><italic>Holotype</italic></bold>. <italic><tp:taxon-name><tp:taxon-name-part taxon-name-part-type="genus" reg="Aphodius">Aphodius</tp:taxon-name-part><tp:taxon-name-part taxon-name-part-type="species" reg="bytinskisalzi">bytinskisalzi</tp:taxon-name-part></tp:taxon-name></italic> ♂ Israel, Kuneitra. 6.iv.1968. Leg Bytinski-Salz Tel-Aviv. This specimen is here designated as the neotype of <italic><tp:taxon-name><tp:taxon-name-part taxon-name-part-type="genus" reg="Liothorax">L.</tp:taxon-name-part><tp:taxon-name-part taxon-name-part-type="species" reg="discoides">discoides</tp:taxon-name-part></tp:taxon-name></italic> Schmidt. <named-content xmlns:xlink="http://www.w3.org/1999/xlink" content-type="dwc:verbatimCoordinates" xlink:type="simple"><named-content content-type="geo-json" specific-use="{&#34;type&#34;:&#34;Point&#34;,&#34;coordinates&#34;:[35.858600,33.126570]}" id="NCID0E5PGK" xlink:type="simple">33.12657°N, 35.8586°E</named-content></named-content> (<abbrev xmlns:xlink="http://www.w3.org/1999/xlink" xlink:title="Steinhardt Museum of Natural History" id="ABBRID0EDQGK" xlink:type="simple">IL-SMNH</abbrev>.)</p></tp:treatment-sec><tp:treatment-sec sec-type="material" id="SECID0EHQGK"><title>Additional material examined.</title><p>TR:1 ♂, “Turkei leg Schönmann et Schilhammer” “Prov. Diyarbakir Karacadag 28.5.1987. “<tp:taxon-name><tp:taxon-name-part taxon-name-part-type="genus" reg="Aphodius">Aphodius</tp:taxon-name-part> (<tp:taxon-name-part taxon-name-part-type="subgenus" reg="Liothorax">Liothorax</tp:taxon-name-part>) <tp:taxon-name-part taxon-name-part-type="species" reg="plagiatus">plagiatus</tp:taxon-name-part></tp:taxon-name> det Pittino 1989” (<named-content xmlns:xlink="http://www.w3.org/1999/xlink" content-type="dwc:institutional_code" xlink:title="Naturhistorisches Museum, Wien" xlink:href="http://grbio.org/institution/naturhistorisches-museum-wien-0" xlink:type="simple">NMW</named-content>); 1 ♂, Turkey Karacadag In coll. D. Král (<named-content xmlns:xlink="http://www.w3.org/1999/xlink" content-type="dwc:institutional_code" xlink:title="National Museum Prague" xlink:href="http://grbio.org/institution/national-museum-prague-0" xlink:type="simple">NMP</named-content>); 1♀, Turkey, 24.vi.1993, Kizildag env. Klíma leg. In coll. D. Král (<named-content xmlns:xlink="http://www.w3.org/1999/xlink" content-type="dwc:institutional_code" xlink:title="National Museum Prague" xlink:href="http://grbio.org/institution/national-museum-prague-0" xlink:type="simple">NMP</named-content>); 1 unsexed, Turkey, 1.v.1998, Erzincan 8 km Askale. Leg Sama (<abbrev xmlns:xlink="http://www.w3.org/1999/xlink" xlink:title="Stefano Ziani Collection" id="ABBRID0EHRGK" xlink:type="simple">SZ</abbrev>); 1 ♀, Turkey, 17.v.2011, Muş 1400 m Buģlan geçidi G. Sama leg. (<abbrev xmlns:xlink="http://www.w3.org/1999/xlink" xlink:title="Stefano Ziani Collection" id="ABBRID0ELRGK" xlink:type="simple">SZ</abbrev>); 1 black ♂, Turkey or. Karakurt env. In coll. D. Kràl (<named-content xmlns:xlink="http://www.w3.org/1999/xlink" content-type="dwc:institutional_code" xlink:title="National Museum Prague" xlink:href="http://grbio.org/institution/national-museum-prague-0" xlink:type="simple">NMP</named-content>).</p></tp:treatment-sec><tp:treatment-sec sec-type="Differential diagnosis" id="SECID0ETRGK"><title>Differential diagnosis.</title><p>This species agrees with <italic><tp:taxon-name><tp:taxon-name-part taxon-name-part-type="genus" reg="Aphodius">A.</tp:taxon-name-part><tp:taxon-name-part taxon-name-part-type="species" reg="plagiatus">plagiatus</tp:taxon-name-part></tp:taxon-name></italic> in the general form of the aedeagus, and in particular the absence of any bristles on the endophallus, which distinguishes it from all other known species. The lightly punctate central area of the metaventrite gives a clear separation from <italic><tp:taxon-name><tp:taxon-name-part taxon-name-part-type="genus" reg="Aphodius">A.</tp:taxon-name-part><tp:taxon-name-part taxon-name-part-type="species" reg="plagiatus">plagiatus</tp:taxon-name-part></tp:taxon-name></italic>. Most of the studied material has the elytra largely yellow, unique among the known Palaearctic <italic><tp:taxon-name><tp:taxon-name-part taxon-name-part-type="genus" reg="Liothorax">Liothorax</tp:taxon-name-part></tp:taxon-name></italic>, but recognition of black specimens requires study of the aedeagus.</p></tp:treatment-sec><tp:treatment-sec sec-type="redescription" id="SECID0EWSGK"><title>Redescription.</title><p>General appearance (Fig. <xref ref-type="fig" rid="F2">2j, k</xref>). Length: 3.8–4.8 mm (♂), 3.4–4.5 mm (♀), width 1.65–2.1 mm (♂), 1.5–2.0 mm (♀).</p><p>Head black, finely and sparsely double punctate, with small punctures and minute dots, the punctures separated by ca 2× the diameter of the larger punctures, punctation slightly rugose towards the anterior margin, especially either side of the median emargination of the clypeus. Sides of clypeal emargination rounded. Frontal suture almost invisible, but median transverse portion present, with a small vague elevation medially, just behind median bulge of clypeus, in males, and weakly raised at ends, just mediad of inner margins of eyes, where it would be expected to angle forwards to anterior margin of genae. However, this part of the suture is effaced. Centre of clypeus raised. Maxillary palpi blackish brown, antennae mid brown, clubs darker. Epipharynx (Fig. <xref ref-type="fig" rid="F7">7h</xref>) with the anterior margin of the clithra only weakly emarginated either side of the tylus, and the apophobae rather stout and the prophobae restricted to areas close to the edges of the basal 1/2 of the mesoepitorma.</p><p>Pronotum black with anterior and lateral margins vaguely browned. Hemicylindrical, strongly arched transversely, scarcely at all longitudinally. Punctation double, sparse, stronger than on head, punctures separated by at least 2× the diameter of the larger punctures. The larger punctures more developed posteriorly and laterally, almost absent from the anterior-median 1/3. Pronotal surface with a fine weak isodiametric reticulation (viewed at ×80). Sides of pronotum almost straight, parallel, incurved anteriorly. Pronotal surface bulges out laterally in basal 1/4, but the basal 1/4 of the lateral margins is still just visible from above. Head and pronotum (Fig. <xref ref-type="fig" rid="F5">5e–h</xref>): basal margin of pronotum unbordered in middle 1/3 (Fig. <xref ref-type="fig" rid="F14">14a</xref>).</p><p>Scutellum elongate, glossy dark brown, pentagonal, sides parallel in basal 1/2, then convergent to bluntly pointed tip.</p><p>Central area of elytra typically dull yellowish brown, semi-transparent so that the folded wings are visible, suggesting a vague darker pattern over this part of the elytra. Sutural interstice darker, as are the outer interstices (interstice 7 to the edge), with the darkening of interstice 7 sometimes confined to the outer edge just behind the humeral callus, then expanding over the entire interstice to the apex. Interstice 6 may be darkened in apical 1/2, and the apical 1/3 of the elytra is darkened throughout. Striae narrow, shallow, strial punctures scarcely encroaching on the strial edges. Interstices flat, sparsely and very finely punctate, ground with a fine isodiametric reticulation giving a silky sheen, though the strength of the reticulation varies (Fig. <xref ref-type="fig" rid="F17">17g–i</xref>). In the black male listed above the elytra and scutellum are entirely black. This specimen agrees with <italic><tp:taxon-name><tp:taxon-name-part taxon-name-part-type="genus" reg="Aphodius">A.</tp:taxon-name-part><tp:taxon-name-part taxon-name-part-type="species" reg="discus">discus</tp:taxon-name-part></tp:taxon-name></italic> in the shape and sculpture of the head and pronotum and in the endophallus with scales only, lacking any hairs or bristles.</p><p>Median diamond-shaped plate of metaventrite (Fig. <xref ref-type="fig" rid="F20">20k, l</xref>) weakly depressed to mid-line, finely punctate, the surface with fine isodiametric reticulation.</p><p>Legs: dark brown, tarsi a little paler. Longer spur of mid tibiae clearly longer than basal segment of tarsus, extending to ca the middle of segment 2 (Fig. <xref ref-type="fig" rid="F18">18e</xref>).</p><p>Aedeagus (Fig. <xref ref-type="fig" rid="F22">22d–g</xref>) similar to that of <italic><tp:taxon-name><tp:taxon-name-part taxon-name-part-type="genus" reg="Aphodius">A.</tp:taxon-name-part><tp:taxon-name-part taxon-name-part-type="species" reg="plagiatus">plagiatus</tp:taxon-name-part></tp:taxon-name></italic>, but smaller, length ca 0.85 mm. Endophallus with short fine scales and with a field of densely packed columnar bristles at its apex (Fig. <xref ref-type="fig" rid="F22">22e</xref>’). The scales of the basal section of the aedeagus are the same size and shape in the black specimen as in the ones with paler elytra (Fig. <xref ref-type="fig" rid="F22">22n</xref>’, o’).</p></tp:treatment-sec><tp:treatment-sec sec-type="remarks" id="SECID0EHVGK"><title>Remarks.</title><p><italic><tp:taxon-name><tp:taxon-name-part taxon-name-part-type="genus" reg="Aphodius">Aphodius</tp:taxon-name-part><tp:taxon-name-part taxon-name-part-type="species" reg="discoides">discoides</tp:taxon-name-part></tp:taxon-name></italic> appears to have a rather restricted distribution in Anatolia, Syria and Israel (Fig. <xref ref-type="fig" rid="F29">29b</xref>). It appears to be a rather rare species. We have no habitat information.</p></tp:treatment-sec><tp:treatment-sec><!--Section generated to contain objects referenced in tp:taxon-treatment.--><fig id="F2" position="float" orientation="portrait"><object-id xmlns:xlink="http://www.w3.org/1999/xlink" content-type="doi" xlink:type="simple">10.3897/zookeys.1207.117225.figure2</object-id><object-id xmlns:xlink="http://www.w3.org/1999/xlink" content-type="arpha" xlink:type="simple">2C74B891-BCA0-5518-9ABD-E09B465164CC</object-id><label>Figure 2.</label><caption><p><bold>a–k</bold> whole beetles <bold>a</bold><italic><tp:taxon-name><tp:taxon-name-part taxon-name-part-type="genus" reg="Aphodius">A.</tp:taxon-name-part><tp:taxon-name-part taxon-name-part-type="species" reg="plagiatus">plagiatus</tp:taxon-name-part></tp:taxon-name></italic>, CZ, Moravia <bold>b</bold><italic><tp:taxon-name><tp:taxon-name-part taxon-name-part-type="genus" reg="Aphodius">A.</tp:taxon-name-part><tp:taxon-name-part taxon-name-part-type="species" reg="plagiatus">plagiatus</tp:taxon-name-part></tp:taxon-name></italic>, MG, Mongolia <bold>c</bold><italic><tp:taxon-name><tp:taxon-name-part taxon-name-part-type="genus" reg="Aphodius">A.</tp:taxon-name-part><tp:taxon-name-part taxon-name-part-type="species" reg="jakutorum">jakutorum</tp:taxon-name-part></tp:taxon-name></italic>, holotype, RU, East Siberia <bold>d</bold><italic><tp:taxon-name><tp:taxon-name-part taxon-name-part-type="genus" reg="Liothorax">L.</tp:taxon-name-part><tp:taxon-name-part taxon-name-part-type="species" reg="rodrigoi">rodrigoi</tp:taxon-name-part></tp:taxon-name></italic> sp. nov., holotype SP, Aranjuez <bold>e</bold><italic><tp:taxon-name><tp:taxon-name-part taxon-name-part-type="genus" reg="Aphodius">A.</tp:taxon-name-part><tp:taxon-name-part taxon-name-part-type="species" reg="rutilipennis">rutilipennis</tp:taxon-name-part></tp:taxon-name></italic> (<italic><tp:taxon-name><tp:taxon-name-part taxon-name-part-type="genus" reg="Aphodius">A.</tp:taxon-name-part><tp:taxon-name-part taxon-name-part-type="species" reg="ressli">ressli</tp:taxon-name-part></tp:taxon-name></italic>, holotype) TR, Hatay, Iskenderun <bold>f</bold><italic><tp:taxon-name><tp:taxon-name-part taxon-name-part-type="genus" reg="Aphodius">A.</tp:taxon-name-part><tp:taxon-name-part taxon-name-part-type="species" reg="rutilipennis">rutilipennis</tp:taxon-name-part></tp:taxon-name></italic>, large ♀, CY, Akrotiri <bold>g</bold><italic><tp:taxon-name><tp:taxon-name-part taxon-name-part-type="genus" reg="Aphodius">A.</tp:taxon-name-part><tp:taxon-name-part taxon-name-part-type="species" reg="rutilipennis">rutilipennis</tp:taxon-name-part></tp:taxon-name></italic> (<italic><tp:taxon-name><tp:taxon-name-part taxon-name-part-type="genus" reg="Aphodius">A.</tp:taxon-name-part><tp:taxon-name-part taxon-name-part-type="species" reg="cypricola">cypricola</tp:taxon-name-part></tp:taxon-name></italic>, holotype) CY <bold>h</bold><italic><tp:taxon-name><tp:taxon-name-part taxon-name-part-type="genus" reg="Aphodius">A.</tp:taxon-name-part><tp:taxon-name-part taxon-name-part-type="species" reg="chellala">chellala</tp:taxon-name-part></tp:taxon-name></italic> sp. nov., holotype, AG, Chellala <bold>i</bold><italic><tp:taxon-name><tp:taxon-name-part taxon-name-part-type="genus" reg="Aphodius">A.</tp:taxon-name-part><tp:taxon-name-part taxon-name-part-type="species" reg="rusakovi">rusakovi</tp:taxon-name-part></tp:taxon-name></italic>, ♂ paratype, RU, Orenburg <bold>j</bold><italic><tp:taxon-name><tp:taxon-name-part taxon-name-part-type="genus" reg="Aphodius">A.</tp:taxon-name-part><tp:taxon-name-part taxon-name-part-type="species" reg="discoides">discoides</tp:taxon-name-part></tp:taxon-name></italic>, neotype (<italic><tp:taxon-name><tp:taxon-name-part taxon-name-part-type="genus" reg="Aphodius">A.</tp:taxon-name-part><tp:taxon-name-part taxon-name-part-type="species" reg="bytinskisalzi">bytinskisalzi</tp:taxon-name-part></tp:taxon-name></italic>, holotype) IS, Kuneitra <bold>k</bold><italic><tp:taxon-name><tp:taxon-name-part taxon-name-part-type="genus" reg="Aphodius">A.</tp:taxon-name-part><tp:taxon-name-part taxon-name-part-type="species" reg="discoides">discoides</tp:taxon-name-part></tp:taxon-name></italic>, black form from TR, Karakurt. Scale bar: 1 mm.</p></caption><graphic xmlns:xlink="http://www.w3.org/1999/xlink" xlink:href="zookeys-1207-205_article-117225__-g002.jpg" id="oo_1097460.jpg" position="float" orientation="portrait" xlink:type="simple"><uri content-type="original_file" xlink:type="simple">https://binary.pensoft.net/fig/1097460</uri></graphic></fig><fig id="F5" position="float" orientation="portrait"><object-id xmlns:xlink="http://www.w3.org/1999/xlink" content-type="doi" xlink:type="simple">10.3897/zookeys.1207.117225.figure5</object-id><object-id xmlns:xlink="http://www.w3.org/1999/xlink" content-type="arpha" xlink:type="simple">5F395EDC-7C51-5F59-91B0-89E74F4EAEF9</object-id><label>Figure 5.</label><caption><p><bold>a–p</bold><italic><tp:taxon-name><tp:taxon-name-part taxon-name-part-type="genus" reg="Aphodius">A.</tp:taxon-name-part><tp:taxon-name-part taxon-name-part-type="species" reg="plagiatus">plagiatus</tp:taxon-name-part></tp:taxon-name></italic> group, heads and pronota <bold>a–c</bold><italic><tp:taxon-name><tp:taxon-name-part taxon-name-part-type="genus" reg="Aphodius">A.</tp:taxon-name-part><tp:taxon-name-part taxon-name-part-type="species" reg="plagiatus">plagiatus</tp:taxon-name-part><tp:taxon-name-part taxon-name-part-type="subspecies" reg="plagiatus">plagiatus</tp:taxon-name-part></tp:taxon-name></italic><bold>a</bold> GB, Norfolk <bold>b</bold> CZ, Moravia, Dobre Pole <bold>c</bold> RU, St Petersburg <bold>d</bold><italic><tp:taxon-name><tp:taxon-name-part taxon-name-part-type="genus" reg="Aphodius">A.</tp:taxon-name-part><tp:taxon-name-part taxon-name-part-type="species" reg="plagiatus">p.</tp:taxon-name-part><tp:taxon-name-part taxon-name-part-type="subspecies" reg="sinoplagiatus">sinoplagiatus</tp:taxon-name-part></tp:taxon-name></italic> ssp. nov., paratype, CH, Qinghai, Gangca <bold>e–g</bold><italic><tp:taxon-name><tp:taxon-name-part taxon-name-part-type="genus" reg="Aphodius">A.</tp:taxon-name-part><tp:taxon-name-part taxon-name-part-type="species" reg="discoides">discoides</tp:taxon-name-part></tp:taxon-name></italic><bold>e</bold> neotype IS Kuneitra <bold>f</bold> TR, Kyzil Dag <bold>g</bold> Turkey Muş <bold>h</bold><italic><tp:taxon-name><tp:taxon-name-part taxon-name-part-type="genus" reg="Aphodius">A.</tp:taxon-name-part><tp:taxon-name-part taxon-name-part-type="species" reg="discoides">discoides</tp:taxon-name-part></tp:taxon-name></italic>, black ♂, TR, Karakurt <bold>i–k</bold><italic><tp:taxon-name><tp:taxon-name-part taxon-name-part-type="genus" reg="Aphodius">A.</tp:taxon-name-part><tp:taxon-name-part taxon-name-part-type="species" reg="rutilipennis">rutilipennis</tp:taxon-name-part></tp:taxon-name></italic><bold>i</bold><italic><tp:taxon-name><tp:taxon-name-part taxon-name-part-type="genus" reg="Aphodius">A.</tp:taxon-name-part><tp:taxon-name-part taxon-name-part-type="species" reg="ressli">ressli</tp:taxon-name-part></tp:taxon-name></italic>, holotype, TR, Hatay <bold>j</bold> CY, Akrotiri <bold>k</bold><italic><tp:taxon-name><tp:taxon-name-part taxon-name-part-type="genus" reg="Aphodius">A.</tp:taxon-name-part><tp:taxon-name-part taxon-name-part-type="species" reg="cypricola">cypricola</tp:taxon-name-part></tp:taxon-name></italic>, holotype, CY <bold>l</bold><italic><tp:taxon-name><tp:taxon-name-part taxon-name-part-type="genus" reg="Aphodius">A.</tp:taxon-name-part><tp:taxon-name-part taxon-name-part-type="species" reg="chellala">chellala</tp:taxon-name-part></tp:taxon-name></italic> sp. nov., holotype, AG, Chellala <bold>m</bold><italic><tp:taxon-name><tp:taxon-name-part taxon-name-part-type="genus" reg="Aphodius">A.</tp:taxon-name-part><tp:taxon-name-part taxon-name-part-type="species" reg="rusakovi">rusakovi</tp:taxon-name-part></tp:taxon-name></italic>, paratype ♂, RU, Orenburg <bold>n</bold><italic><tp:taxon-name><tp:taxon-name-part taxon-name-part-type="genus" reg="Aphodius">A.</tp:taxon-name-part><tp:taxon-name-part taxon-name-part-type="species" reg="ballerioi">ballerioi</tp:taxon-name-part></tp:taxon-name></italic> sp. nov., paratype ♂, TR, Rize <bold>o</bold>, <bold>p</bold><italic><tp:taxon-name><tp:taxon-name-part taxon-name-part-type="genus" reg="Liothorax">L.</tp:taxon-name-part><tp:taxon-name-part taxon-name-part-type="species" reg="kraatzi">kraatzi</tp:taxon-name-part></tp:taxon-name></italic><bold>o</bold> RU, Astrakhan <bold>p</bold> SR. Scale bar: 1 mm.</p></caption><graphic xmlns:xlink="http://www.w3.org/1999/xlink" xlink:href="zookeys-1207-205_article-117225__-g005.jpg" id="oo_1097463.jpg" position="float" orientation="portrait" xlink:type="simple"><uri content-type="original_file" xlink:type="simple">https://binary.pensoft.net/fig/1097463</uri></graphic></fig><fig id="F7" position="float" orientation="portrait"><object-id xmlns:xlink="http://www.w3.org/1999/xlink" content-type="doi" xlink:type="simple">10.3897/zookeys.1207.117225.figure7</object-id><object-id xmlns:xlink="http://www.w3.org/1999/xlink" content-type="arpha" xlink:type="simple">5A860B79-180C-5D58-BA21-B747F8060DD9</object-id><label>Figure 7.</label><caption><p><bold>a–k</bold> epipharynxes <bold>a– f</bold><italic><tp:taxon-name><tp:taxon-name-part taxon-name-part-type="genus" reg="Aphodius">A.</tp:taxon-name-part><tp:taxon-name-part taxon-name-part-type="species" reg="plagiatus">plagiatus</tp:taxon-name-part><tp:taxon-name-part taxon-name-part-type="subspecies" reg="plagiatus">plagiatus</tp:taxon-name-part></tp:taxon-name></italic><bold>a</bold>, <bold>b</bold> GB, Hunstanton, Norfolk <bold>c</bold> CZ, Moravia, Dobré Pole <bold>d</bold> RU, Pavlovsk, St Petersburg <bold>e</bold><italic><tp:taxon-name><tp:taxon-name-part taxon-name-part-type="genus" reg="Aphodius">A.</tp:taxon-name-part><tp:taxon-name-part taxon-name-part-type="species" reg="plagiatus">p.</tp:taxon-name-part><tp:taxon-name-part taxon-name-part-type="subspecies" reg="sinoplagiatus">sinoplagiatus</tp:taxon-name-part></tp:taxon-name></italic> ssp. nov., paratype, CH, Gangca, Qinghai <bold>f</bold><italic><tp:taxon-name><tp:taxon-name-part taxon-name-part-type="genus" reg="Aphodius">A.</tp:taxon-name-part><tp:taxon-name-part taxon-name-part-type="species" reg="plagiatus">p.</tp:taxon-name-part><tp:taxon-name-part taxon-name-part-type="subspecies" reg="sinoplagiatus">sinoplagiatus</tp:taxon-name-part></tp:taxon-name></italic>?, CH, “Pekin, coll. Fry” <bold>g</bold><italic><tp:taxon-name><tp:taxon-name-part taxon-name-part-type="genus" reg="Aphodius">A.</tp:taxon-name-part><tp:taxon-name-part taxon-name-part-type="species" reg="rodrigoi">rodrigoi</tp:taxon-name-part></tp:taxon-name></italic> sp. nov., holotype, SP <bold>h</bold><italic><tp:taxon-name><tp:taxon-name-part taxon-name-part-type="genus" reg="Aphodius">A.</tp:taxon-name-part><tp:taxon-name-part taxon-name-part-type="species" reg="discoides">discoides</tp:taxon-name-part></tp:taxon-name></italic>, TR <bold>i</bold><italic><tp:taxon-name><tp:taxon-name-part taxon-name-part-type="genus" reg="Aphodius">A.</tp:taxon-name-part><tp:taxon-name-part taxon-name-part-type="species" reg="rusakovi">rusakovi</tp:taxon-name-part></tp:taxon-name></italic>, paratype, RU, Orenburg <bold>j</bold><italic><tp:taxon-name><tp:taxon-name-part taxon-name-part-type="genus" reg="Aphodius">A.</tp:taxon-name-part><tp:taxon-name-part taxon-name-part-type="species" reg="rutilipennis">rutilipennis</tp:taxon-name-part></tp:taxon-name></italic>, CY, Akrotiri <bold>k</bold><italic><tp:taxon-name><tp:taxon-name-part taxon-name-part-type="genus" reg="Aphodius">A.</tp:taxon-name-part><tp:taxon-name-part taxon-name-part-type="species" reg="chellala">chellala</tp:taxon-name-part></tp:taxon-name></italic>, sp. nov., paratype, AG, Chellala. Scale bar: 0.5 mm.</p></caption><graphic xmlns:xlink="http://www.w3.org/1999/xlink" xlink:href="zookeys-1207-205_article-117225__-g007.jpg" id="oo_1097466.jpg" position="float" orientation="portrait" xlink:type="simple"><uri content-type="original_file" xlink:type="simple">https://binary.pensoft.net/fig/1097466</uri></graphic></fig><fig id="F14" position="float" orientation="portrait"><object-id xmlns:xlink="http://www.w3.org/1999/xlink" content-type="doi" xlink:type="simple">10.3897/zookeys.1207.117225.figure14</object-id><object-id xmlns:xlink="http://www.w3.org/1999/xlink" content-type="arpha" xlink:type="simple">13BBFC60-EA08-5716-8300-B6E36EC8EE2C</object-id><label>Figure 14.</label><caption><p><italic><tp:taxon-name><tp:taxon-name-part taxon-name-part-type="genus" reg="Aphodius">Aphodius</tp:taxon-name-part><tp:taxon-name-part taxon-name-part-type="species" reg="plagiatus">plagiatus</tp:taxon-name-part></tp:taxon-name></italic> group, pronotal bases 2 <bold>a</bold><italic><tp:taxon-name><tp:taxon-name-part taxon-name-part-type="genus" reg="Aphodius">A.</tp:taxon-name-part><tp:taxon-name-part taxon-name-part-type="species" reg="discoides">discoides</tp:taxon-name-part></tp:taxon-name></italic>, TR <bold>b</bold><italic><tp:taxon-name><tp:taxon-name-part taxon-name-part-type="genus" reg="Aphodius">A.</tp:taxon-name-part><tp:taxon-name-part taxon-name-part-type="species" reg="kraatzi">kraatzi</tp:taxon-name-part></tp:taxon-name></italic>, SK <bold>c</bold><italic><tp:taxon-name><tp:taxon-name-part taxon-name-part-type="genus" reg="Liothorax">L.</tp:taxon-name-part><tp:taxon-name-part taxon-name-part-type="species" reg="rusakovi">rusakovi</tp:taxon-name-part></tp:taxon-name></italic>, paratype, RU, Volgograd oblast’.</p></caption><graphic xmlns:xlink="http://www.w3.org/1999/xlink" xlink:href="zookeys-1207-205_article-117225__-g014.jpg" id="oo_1097474.jpg" position="float" orientation="portrait" xlink:type="simple"><uri content-type="original_file" xlink:type="simple">https://binary.pensoft.net/fig/1097474</uri></graphic></fig><fig id="F17" position="float" orientation="portrait"><object-id xmlns:xlink="http://www.w3.org/1999/xlink" content-type="doi" xlink:type="simple">10.3897/zookeys.1207.117225.figure17</object-id><object-id xmlns:xlink="http://www.w3.org/1999/xlink" content-type="arpha" xlink:type="simple">A360D423-3A0B-5161-A808-D3F64A4FE1D4</object-id><label>Figure 17.</label><caption><p>Elytral sculpture of interstices 2 or 3 <bold>a</bold>–<bold>z</bold> stacked photographs <bold>a</bold><italic><tp:taxon-name><tp:taxon-name-part taxon-name-part-type="genus" reg="Aphodius">A.</tp:taxon-name-part><tp:taxon-name-part taxon-name-part-type="species" reg="plagiatus">plagiatus</tp:taxon-name-part><tp:taxon-name-part taxon-name-part-type="subspecies" reg="plagiatus">plagiatus</tp:taxon-name-part></tp:taxon-name></italic>, CZ, Moravia <bold>b</bold>, <bold>c</bold><italic><tp:taxon-name><tp:taxon-name-part taxon-name-part-type="genus" reg="Aphodius">A.</tp:taxon-name-part><tp:taxon-name-part taxon-name-part-type="species" reg="plagiatus">p.</tp:taxon-name-part><tp:taxon-name-part taxon-name-part-type="subspecies" reg="sinoplagiatus">sinoplagiatus</tp:taxon-name-part></tp:taxon-name></italic> ssp. nov., paratypes, CH <bold>b</bold> Gangca, Qinghai <bold>c</bold> Gansu <bold>d</bold><italic><tp:taxon-name><tp:taxon-name-part taxon-name-part-type="genus" reg="Aphodius">A.</tp:taxon-name-part><tp:taxon-name-part taxon-name-part-type="species" reg="rutilipennis">rutilipennis</tp:taxon-name-part></tp:taxon-name></italic> (<italic><tp:taxon-name><tp:taxon-name-part taxon-name-part-type="genus" reg="Aphodius">A.</tp:taxon-name-part><tp:taxon-name-part taxon-name-part-type="species" reg="ressli">ressli</tp:taxon-name-part></tp:taxon-name></italic>, holotype), TR, Hatay <bold>e</bold><italic><tp:taxon-name><tp:taxon-name-part taxon-name-part-type="genus" reg="Aphodius">A.</tp:taxon-name-part><tp:taxon-name-part taxon-name-part-type="species" reg="chellala">chellala</tp:taxon-name-part></tp:taxon-name></italic> sp. nov., holotype <bold>f</bold><italic><tp:taxon-name><tp:taxon-name-part taxon-name-part-type="genus" reg="Aphodius">A.</tp:taxon-name-part><tp:taxon-name-part taxon-name-part-type="species" reg="rusakovi">rusakovi</tp:taxon-name-part></tp:taxon-name></italic>, paratype, RU, Orenburg <bold>g</bold>, <bold>h</bold><italic><tp:taxon-name><tp:taxon-name-part taxon-name-part-type="genus" reg="Aphodius">A.</tp:taxon-name-part><tp:taxon-name-part taxon-name-part-type="species" reg="discoides">discoides</tp:taxon-name-part></tp:taxon-name></italic><bold>g</bold> neotype, IS, Kuneitra <bold>h</bold> TR, Kizildag <bold>i</bold><italic><tp:taxon-name><tp:taxon-name-part taxon-name-part-type="genus" reg="Aphodius">A.</tp:taxon-name-part><tp:taxon-name-part taxon-name-part-type="species" reg="discoides">discoides</tp:taxon-name-part></tp:taxon-name></italic>, black specimen, TR, Karakurt <bold>j</bold><italic><tp:taxon-name><tp:taxon-name-part taxon-name-part-type="genus" reg="Aphodius">A.</tp:taxon-name-part><tp:taxon-name-part taxon-name-part-type="species" reg="kraatzi">kraatzi</tp:taxon-name-part></tp:taxon-name></italic>, SK <bold>k</bold><italic><tp:taxon-name><tp:taxon-name-part taxon-name-part-type="genus" reg="Aphodius">A.</tp:taxon-name-part><tp:taxon-name-part taxon-name-part-type="species" reg="isikdagensis">isikdagensis</tp:taxon-name-part></tp:taxon-name></italic>, paratype, TR, Ḉamildere <bold>l</bold>, <bold>m</bold><italic><tp:taxon-name><tp:taxon-name-part taxon-name-part-type="genus" reg="Aphodius">A.</tp:taxon-name-part><tp:taxon-name-part taxon-name-part-type="species" reg="niger">niger</tp:taxon-name-part></tp:taxon-name></italic>, Sweden, Södermanland, Tullgarn <bold>n–q</bold><italic><tp:taxon-name><tp:taxon-name-part taxon-name-part-type="genus" reg="Aphodius">A.</tp:taxon-name-part><tp:taxon-name-part taxon-name-part-type="species" reg="muscorum">muscorum</tp:taxon-name-part></tp:taxon-name></italic>, HU <bold>n</bold> holotype, Vörös-tó <bold>o</bold> Hortobágyi <bold>p</bold>, <bold>q</bold> Kisjúszállás <bold>r, s</bold><italic><tp:taxon-name><tp:taxon-name-part taxon-name-part-type="genus" reg="Aphodius">A.</tp:taxon-name-part><tp:taxon-name-part taxon-name-part-type="species" reg="niger">niger</tp:taxon-name-part></tp:taxon-name></italic>? <bold>r</bold> CZ, Hradec Králové <bold>s</bold> CZ, České Budějovice <bold>t</bold><italic><tp:taxon-name><tp:taxon-name-part taxon-name-part-type="genus" reg="Aphodius">A.</tp:taxon-name-part><tp:taxon-name-part taxon-name-part-type="species" reg="muscorum">muscorum</tp:taxon-name-part></tp:taxon-name></italic>? SK, Bol <bold>u</bold><italic><tp:taxon-name><tp:taxon-name-part taxon-name-part-type="genus" reg="Aphodius">A.</tp:taxon-name-part><tp:taxon-name-part taxon-name-part-type="species" reg="bellumgerens">bellumgerens</tp:taxon-name-part></tp:taxon-name></italic> sp. nov., paratype, IT, Sicily <bold>v</bold><italic><tp:taxon-name><tp:taxon-name-part taxon-name-part-type="genus" reg="Aphodius">A.</tp:taxon-name-part><tp:taxon-name-part taxon-name-part-type="species" reg="felix">felix</tp:taxon-name-part></tp:taxon-name></italic> sp. nov., paratype, IT <bold>w</bold><italic><tp:taxon-name><tp:taxon-name-part taxon-name-part-type="genus" reg="Aphodius">A.</tp:taxon-name-part><tp:taxon-name-part taxon-name-part-type="species" reg="wilsonae">wilsonae</tp:taxon-name-part></tp:taxon-name></italic>, paratype, SP <bold>x</bold><italic><tp:taxon-name><tp:taxon-name-part taxon-name-part-type="genus" reg="Aphodius">A.</tp:taxon-name-part><tp:taxon-name-part taxon-name-part-type="species" reg="bameuli">bameuli</tp:taxon-name-part></tp:taxon-name></italic> sp. nov., paratype, FR, Corsica <bold>y</bold><italic><tp:taxon-name><tp:taxon-name-part taxon-name-part-type="genus" reg="Aphodius">A.</tp:taxon-name-part><tp:taxon-name-part taxon-name-part-type="species" reg="krelli">krelli</tp:taxon-name-part></tp:taxon-name></italic> sp. nov., paratype, IT, Sardinia <bold>z</bold><italic><tp:taxon-name><tp:taxon-name-part taxon-name-part-type="genus" reg="Aphodius">A.</tp:taxon-name-part><tp:taxon-name-part taxon-name-part-type="species" reg="alberti">alberti</tp:taxon-name-part></tp:taxon-name></italic> sp. nov., paratype, TR, Rize, Ovitdag. <bold>a’–c</bold>’ <italic><tp:taxon-name><tp:taxon-name-part taxon-name-part-type="genus" reg="Aphodius">A.</tp:taxon-name-part><tp:taxon-name-part taxon-name-part-type="species" reg="plagiatus">plagiatus</tp:taxon-name-part></tp:taxon-name></italic>, at higher magnification <bold>a</bold>’, <bold>c</bold>’ stacked photographs <bold>a</bold>”, <bold>c</bold>” SEM images <bold>a</bold>’, <bold>a</bold>” <italic><tp:taxon-name><tp:taxon-name-part taxon-name-part-type="genus" reg="Aphodius">A.</tp:taxon-name-part><tp:taxon-name-part taxon-name-part-type="species" reg="plagiatus">p.</tp:taxon-name-part><tp:taxon-name-part taxon-name-part-type="subspecies" reg="sinoplagiatus">sinoplagiatus</tp:taxon-name-part></tp:taxon-name></italic> ssp. nov., CH, Gansu <bold>c</bold>”, <bold>c</bold>’ <italic><tp:taxon-name><tp:taxon-name-part taxon-name-part-type="genus" reg="Aphodius">A.</tp:taxon-name-part><tp:taxon-name-part taxon-name-part-type="species" reg="plagiatus">p.</tp:taxon-name-part><tp:taxon-name-part taxon-name-part-type="subspecies" reg="plagiatus">plagiatus</tp:taxon-name-part></tp:taxon-name></italic>, CZ, Moravia. Scale bars: 0.1 mm.</p></caption><graphic xmlns:xlink="http://www.w3.org/1999/xlink" xlink:href="zookeys-1207-205_article-117225__-g017.jpg" id="oo_1097480.jpg" position="float" orientation="portrait" xlink:type="simple"><uri content-type="original_file" xlink:type="simple">https://binary.pensoft.net/fig/1097480</uri></graphic></fig><fig id="F18" position="float" orientation="portrait"><object-id xmlns:xlink="http://www.w3.org/1999/xlink" content-type="doi" xlink:type="simple">10.3897/zookeys.1207.117225.figure18</object-id><object-id xmlns:xlink="http://www.w3.org/1999/xlink" content-type="arpha" xlink:type="simple">9BB82C6D-04F5-56C7-A30E-FA38C2DAC696</object-id><label>Figure 18.</label><caption><p>Legs <bold>a–h</bold><italic><tp:taxon-name><tp:taxon-name-part taxon-name-part-type="genus" reg="Aphodius">A.</tp:taxon-name-part><tp:taxon-name-part taxon-name-part-type="species" reg="plagiatus">plagiatus</tp:taxon-name-part></tp:taxon-name></italic> group, stacked photographs mid tarsi and apical portions of tibiae <bold>a</bold><italic><tp:taxon-name><tp:taxon-name-part taxon-name-part-type="genus" reg="Aphodius">A.</tp:taxon-name-part><tp:taxon-name-part taxon-name-part-type="species" reg="plagiatus">plagiatus</tp:taxon-name-part><tp:taxon-name-part taxon-name-part-type="subspecies" reg="sinoplagiatus">sinoplagiatus</tp:taxon-name-part></tp:taxon-name></italic> ssp. nov., paratype, CH, Gangca, Qinghai <bold>b</bold><italic><tp:taxon-name><tp:taxon-name-part taxon-name-part-type="genus" reg="Aphodius">A.</tp:taxon-name-part><tp:taxon-name-part taxon-name-part-type="species" reg="rodrigoi">rodrigoi</tp:taxon-name-part></tp:taxon-name></italic> sp. nov. holotype, SP, Aranjuez <bold>c</bold><italic><tp:taxon-name><tp:taxon-name-part taxon-name-part-type="genus" reg="Aphodius">A.</tp:taxon-name-part><tp:taxon-name-part taxon-name-part-type="species" reg="rutilipennis">rutilipennis</tp:taxon-name-part></tp:taxon-name></italic> (<italic><tp:taxon-name><tp:taxon-name-part taxon-name-part-type="genus" reg="Aphodius">A.</tp:taxon-name-part><tp:taxon-name-part taxon-name-part-type="species" reg="ressli">ressli</tp:taxon-name-part></tp:taxon-name></italic>, holotype), TR, Hatay <bold>d</bold><italic><tp:taxon-name><tp:taxon-name-part taxon-name-part-type="genus" reg="Aphodius">A.</tp:taxon-name-part><tp:taxon-name-part taxon-name-part-type="species" reg="chellala">chellala</tp:taxon-name-part></tp:taxon-name></italic> sp. nov., holotype, AG, Chellala <bold>e</bold><italic><tp:taxon-name><tp:taxon-name-part taxon-name-part-type="genus" reg="Aphodius">A.</tp:taxon-name-part><tp:taxon-name-part taxon-name-part-type="species" reg="discoides">discoides</tp:taxon-name-part></tp:taxon-name></italic>, neotype, IS, Keneitra <bold>f</bold>, <bold>g</bold><italic><tp:taxon-name><tp:taxon-name-part taxon-name-part-type="genus" reg="Aphodius">A.</tp:taxon-name-part><tp:taxon-name-part taxon-name-part-type="species" reg="kraatzi">kraatzi</tp:taxon-name-part></tp:taxon-name></italic><bold>f</bold> SV <bold>g</bold> RU, Karasuk, W. Siberia <bold>h</bold><italic><tp:taxon-name><tp:taxon-name-part taxon-name-part-type="genus" reg="Aphodius">A.</tp:taxon-name-part><tp:taxon-name-part taxon-name-part-type="species" reg="rusakovi">rusakovi</tp:taxon-name-part></tp:taxon-name></italic>, paratype ♂, RU, Orenburg <bold>i</bold>–<bold>t</bold><italic><tp:taxon-name><tp:taxon-name-part taxon-name-part-type="genus" reg="Aphodius">A.</tp:taxon-name-part><tp:taxon-name-part taxon-name-part-type="species" reg="niger">niger</tp:taxon-name-part></tp:taxon-name></italic> group, mid tarsi, and tibial apices <bold>i–o</bold> SEM images <bold>p–t</bold> stacked photographs <bold>i</bold><italic><tp:taxon-name><tp:taxon-name-part taxon-name-part-type="genus" reg="Aphodius">A.</tp:taxon-name-part><tp:taxon-name-part taxon-name-part-type="species" reg="niger">niger</tp:taxon-name-part></tp:taxon-name></italic>, Sweden, Södermanland, Tullgarn <bold>j</bold><italic><tp:taxon-name><tp:taxon-name-part taxon-name-part-type="genus" reg="Aphodius">A.</tp:taxon-name-part><tp:taxon-name-part taxon-name-part-type="species" reg="muscorum">muscorum</tp:taxon-name-part></tp:taxon-name></italic>, HU, Hortobágyi <bold>k</bold>, <bold>l</bold><italic><tp:taxon-name><tp:taxon-name-part taxon-name-part-type="genus" reg="Aphodius">A.</tp:taxon-name-part><tp:taxon-name-part taxon-name-part-type="species" reg="bameuli">bameuli</tp:taxon-name-part></tp:taxon-name></italic> sp. nov., paratypes, FR, Corsica <bold>m</bold>, <bold>n</bold><italic><tp:taxon-name><tp:taxon-name-part taxon-name-part-type="genus" reg="Aphodius">A.</tp:taxon-name-part><tp:taxon-name-part taxon-name-part-type="species" reg="krelli">krelli</tp:taxon-name-part></tp:taxon-name></italic> sp. nov., paratypes, IT, Sardinia <bold>o</bold><italic><tp:taxon-name><tp:taxon-name-part taxon-name-part-type="genus" reg="Aphodius">A.</tp:taxon-name-part><tp:taxon-name-part taxon-name-part-type="species" reg="wilsonae">wilsonae</tp:taxon-name-part></tp:taxon-name></italic>, paratype SP <bold>p, q</bold><italic><tp:taxon-name><tp:taxon-name-part taxon-name-part-type="genus" reg="Aphodius">A.</tp:taxon-name-part><tp:taxon-name-part taxon-name-part-type="species" reg="felix">felix</tp:taxon-name-part></tp:taxon-name></italic> sp. nov, IT, Abruzzo, Campo Felice <bold>p</bold> paratype <bold>q</bold> holotype <bold>r</bold><italic><tp:taxon-name><tp:taxon-name-part taxon-name-part-type="genus" reg="Aphodius">A.</tp:taxon-name-part><tp:taxon-name-part taxon-name-part-type="species" reg="bellumgerens">bellumgerens</tp:taxon-name-part></tp:taxon-name></italic> sp. nov., paratype, IT, Sicily <bold>s</bold><italic><tp:taxon-name><tp:taxon-name-part taxon-name-part-type="genus" reg="Aphodius">A.</tp:taxon-name-part><tp:taxon-name-part taxon-name-part-type="species" reg="isikdagensis">isikdagensis</tp:taxon-name-part></tp:taxon-name></italic>, paratype, TR, Ḉamildere <bold>t</bold><italic><tp:taxon-name><tp:taxon-name-part taxon-name-part-type="genus" reg="Aphodius">A.</tp:taxon-name-part><tp:taxon-name-part taxon-name-part-type="species" reg="alberti">alberti</tp:taxon-name-part></tp:taxon-name></italic> sp. nov., holotype, TR, Rize, Ovitdag <bold>u</bold>, <bold>v</bold> fore tibiae and tarsi of ♂♂ to show the spur. <bold>u</bold><italic><tp:taxon-name><tp:taxon-name-part taxon-name-part-type="genus" reg="Aphodius">A.</tp:taxon-name-part><tp:taxon-name-part taxon-name-part-type="species" reg="bameuli">bameuli</tp:taxon-name-part></tp:taxon-name></italic> sp. nov., paratype, FR, Corsica <bold>v</bold><italic><tp:taxon-name><tp:taxon-name-part taxon-name-part-type="genus" reg="Aphodius">A.</tp:taxon-name-part><tp:taxon-name-part taxon-name-part-type="species" reg="rusakovi">rusakovi</tp:taxon-name-part></tp:taxon-name></italic>, paratype, RU, Orenburg <bold>w</bold>, <bold>x</bold> apex of hind tibia to show the short spines <bold>w</bold><italic><tp:taxon-name><tp:taxon-name-part taxon-name-part-type="genus" reg="Aphodius">A.</tp:taxon-name-part><tp:taxon-name-part taxon-name-part-type="species" reg="muscorum">muscorum</tp:taxon-name-part></tp:taxon-name></italic>, HU <bold>x</bold><italic><tp:taxon-name><tp:taxon-name-part taxon-name-part-type="genus" reg="Aphodius">A.</tp:taxon-name-part><tp:taxon-name-part taxon-name-part-type="species" reg="wilsonae">wilsonae</tp:taxon-name-part></tp:taxon-name></italic>, paratype, SP. Scale bar: 1 mm.</p></caption><graphic xmlns:xlink="http://www.w3.org/1999/xlink" xlink:href="zookeys-1207-205_article-117225__-g018.jpg" id="oo_1097482.jpg" position="float" orientation="portrait" xlink:type="simple"><uri content-type="original_file" xlink:type="simple">https://binary.pensoft.net/fig/1097482</uri></graphic></fig><fig id="F20" position="float" orientation="portrait"><object-id xmlns:xlink="http://www.w3.org/1999/xlink" content-type="doi" xlink:type="simple">10.3897/zookeys.1207.117225.figure20</object-id><object-id xmlns:xlink="http://www.w3.org/1999/xlink" content-type="arpha" xlink:type="simple">43D16A43-A672-516A-A260-6453983A6826</object-id><label>Figure 20.</label><caption><p>Metaventrites, <italic><tp:taxon-name><tp:taxon-name-part taxon-name-part-type="genus" reg="Aphodius">A.</tp:taxon-name-part><tp:taxon-name-part taxon-name-part-type="species" reg="plagiatus">plagiatus</tp:taxon-name-part></tp:taxon-name></italic> group <bold>a</bold><italic><tp:taxon-name><tp:taxon-name-part taxon-name-part-type="genus" reg="Aphodius">A.</tp:taxon-name-part><tp:taxon-name-part taxon-name-part-type="species" reg="plagiatus">plagiatus</tp:taxon-name-part><tp:taxon-name-part taxon-name-part-type="subspecies" reg="plagiatus">plagiatus</tp:taxon-name-part></tp:taxon-name></italic>, GB, Studland, ♂ <bold>b</bold><italic><tp:taxon-name><tp:taxon-name-part taxon-name-part-type="genus" reg="Aphodius">A.</tp:taxon-name-part><tp:taxon-name-part taxon-name-part-type="species" reg="plagiatus">p.</tp:taxon-name-part><tp:taxon-name-part taxon-name-part-type="subspecies" reg="sinoplagiatus">sinoplagiatus</tp:taxon-name-part></tp:taxon-name></italic> ssp. nov., paratype, CH, Gansu, ♀ <bold>c</bold>, <bold>d</bold><italic><tp:taxon-name><tp:taxon-name-part taxon-name-part-type="genus" reg="Aphodius">A.</tp:taxon-name-part><tp:taxon-name-part taxon-name-part-type="species" reg="rutilipennis">rutilipennis</tp:taxon-name-part></tp:taxon-name></italic>, CY <bold>c</bold> ♂ <bold>d</bold> ♀ <bold>e</bold>, <bold>f</bold><italic><tp:taxon-name><tp:taxon-name-part taxon-name-part-type="genus" reg="Aphodius">A.</tp:taxon-name-part><tp:taxon-name-part taxon-name-part-type="species" reg="chellala">chellala</tp:taxon-name-part></tp:taxon-name></italic> sp. nov., paratypes, AG <bold>e</bold> ♂ <bold>f</bold> ♀ <bold>g</bold>, <bold>h</bold><italic><tp:taxon-name><tp:taxon-name-part taxon-name-part-type="genus" reg="Aphodius">A.</tp:taxon-name-part><tp:taxon-name-part taxon-name-part-type="species" reg="kraatzi">kraatzi</tp:taxon-name-part></tp:taxon-name></italic>, RU, Orenburg, ♂ <bold>i</bold><italic><tp:taxon-name><tp:taxon-name-part taxon-name-part-type="genus" reg="Aphodius">A.</tp:taxon-name-part><tp:taxon-name-part taxon-name-part-type="species" reg="kraatzi">kraatzi</tp:taxon-name-part></tp:taxon-name></italic>, SK, ♀ <bold>j</bold><italic><tp:taxon-name><tp:taxon-name-part taxon-name-part-type="genus" reg="Aphodius">A.</tp:taxon-name-part><tp:taxon-name-part taxon-name-part-type="species" reg="rodrigoi">rodrigoi</tp:taxon-name-part></tp:taxon-name></italic> sp. nov., holotype, ♂, SP, Provinicia de Madrid, Aranjuez <bold>k</bold>, <bold>l</bold><italic><tp:taxon-name><tp:taxon-name-part taxon-name-part-type="genus" reg="Aphodius">A.</tp:taxon-name-part><tp:taxon-name-part taxon-name-part-type="species" reg="discoides">discoides</tp:taxon-name-part></tp:taxon-name></italic><bold>k</bold> neotype ♂, IS, Kuneitra <bold>l</bold> TR, ♀ <bold>m</bold>, <bold>n</bold><italic><tp:taxon-name><tp:taxon-name-part taxon-name-part-type="genus" reg="Aphodius">A.</tp:taxon-name-part><tp:taxon-name-part taxon-name-part-type="species" reg="rusakovi">rusakovi</tp:taxon-name-part></tp:taxon-name></italic><bold>m</bold> paratype, ♂, RU, Orenburg <bold>n</bold> ♀ RU, Volgograd oblast’. Scale bar: 0.5 mm.</p></caption><graphic xmlns:xlink="http://www.w3.org/1999/xlink" xlink:href="zookeys-1207-205_article-117225__-g020.jpg" id="oo_1097486.jpg" position="float" orientation="portrait" xlink:type="simple"><uri content-type="original_file" xlink:type="simple">https://binary.pensoft.net/fig/1097486</uri></graphic></fig><fig id="F22" position="float" orientation="portrait"><object-id xmlns:xlink="http://www.w3.org/1999/xlink" content-type="doi" xlink:type="simple">10.3897/zookeys.1207.117225.figure22</object-id><object-id xmlns:xlink="http://www.w3.org/1999/xlink" content-type="arpha" xlink:type="simple">8B18B2C8-CB27-59D7-A0D7-B06611BEC2CE</object-id><label>Figure 22.</label><caption><p><italic><tp:taxon-name><tp:taxon-name-part taxon-name-part-type="genus" reg="Aphodius">Aphodius</tp:taxon-name-part><tp:taxon-name-part taxon-name-part-type="species" reg="plagiatus">plagiatus</tp:taxon-name-part></tp:taxon-name></italic> group aedeagi <bold>a–c</bold><italic><tp:taxon-name><tp:taxon-name-part taxon-name-part-type="genus" reg="Aphodius">A.</tp:taxon-name-part><tp:taxon-name-part taxon-name-part-type="species" reg="plagiatus">plagiatus</tp:taxon-name-part><tp:taxon-name-part taxon-name-part-type="subspecies" reg="plagiatus">plagiatus</tp:taxon-name-part></tp:taxon-name></italic>, GB, Studland, Dorset, aedeagus with extruded endophallus <bold>a</bold>, <bold>b</bold> SEM images <bold>a</bold> whole aedeagus <bold>b</bold> endophallus in more detail <bold>c</bold> stacked photograph of endophallus <bold>d–g</bold><italic><tp:taxon-name><tp:taxon-name-part taxon-name-part-type="genus" reg="Aphodius">A.</tp:taxon-name-part><tp:taxon-name-part taxon-name-part-type="species" reg="discoides">discoides</tp:taxon-name-part></tp:taxon-name></italic>, neotype (<italic><tp:taxon-name><tp:taxon-name-part taxon-name-part-type="genus" reg="Aphodius">Aphodius</tp:taxon-name-part><tp:taxon-name-part taxon-name-part-type="species" reg="bytinskisalzi">bytinskisalzi</tp:taxon-name-part></tp:taxon-name></italic>, holotype, IS, Kuneitra) <bold>d</bold>, <bold>e</bold>, <bold>e</bold>’ SEM images <bold>f</bold>, <bold>g</bold> stacked photographs <bold>h–n</bold> cleared preparations mounted on slides <bold>h</bold><italic><tp:taxon-name><tp:taxon-name-part taxon-name-part-type="genus" reg="Aphodius">A.</tp:taxon-name-part><tp:taxon-name-part taxon-name-part-type="species" reg="plagiatus">p.</tp:taxon-name-part><tp:taxon-name-part taxon-name-part-type="subspecies" reg="plagiatus">plagiatus</tp:taxon-name-part></tp:taxon-name></italic>, GB, Norfolk <bold>i</bold><italic><tp:taxon-name><tp:taxon-name-part taxon-name-part-type="genus" reg="Aphodius">A.</tp:taxon-name-part><tp:taxon-name-part taxon-name-part-type="species" reg="plagiatus">p.</tp:taxon-name-part><tp:taxon-name-part taxon-name-part-type="subspecies" reg="sinoplagiatus">sinoplagiatus</tp:taxon-name-part></tp:taxon-name></italic>? “China, Pekin”, Fry collection <bold>i</bold>’ teeth on neck of endophallus in the region marked with an arrow in <bold>i j</bold>, <bold>k</bold><italic><tp:taxon-name><tp:taxon-name-part taxon-name-part-type="genus" reg="Aphodius">A.</tp:taxon-name-part><tp:taxon-name-part taxon-name-part-type="species" reg="plagiatus">plagiatus</tp:taxon-name-part><tp:taxon-name-part taxon-name-part-type="subspecies" reg="sinoplagiatus">sinoplagiatus</tp:taxon-name-part></tp:taxon-name></italic> ssp. nov., paratypes <bold>j</bold> CH, Gangca <bold>k</bold> CH, Tsaidam <bold>l</bold><italic><tp:taxon-name><tp:taxon-name-part taxon-name-part-type="genus" reg="Aphodius">Aphodius</tp:taxon-name-part><tp:taxon-name-part taxon-name-part-type="species" reg="jakutorum">jakutorum</tp:taxon-name-part></tp:taxon-name></italic> Balthasar, lectotype, RU, East Siberia <bold>m</bold><italic><tp:taxon-name><tp:taxon-name-part taxon-name-part-type="genus" reg="Aphodius">A.</tp:taxon-name-part><tp:taxon-name-part taxon-name-part-type="species" reg="rodrigoi">rodrigoi</tp:taxon-name-part></tp:taxon-name></italic> sp. nov., holotype, SP, Aranjuez, dissected aedeagus <bold>m</bold>’ endophallus <bold>m</bold>” endophallic teeth in area indicated by arrow in <bold>m</bold>’ at higher magnification <bold>n</bold><italic><tp:taxon-name><tp:taxon-name-part taxon-name-part-type="genus" reg="Aphodius">A.</tp:taxon-name-part><tp:taxon-name-part taxon-name-part-type="species" reg="discoides">discoides</tp:taxon-name-part></tp:taxon-name></italic>, TR, Karacadag <bold>n</bold>’ teeth on neck of endophallus, in area indicated by arrow in <bold>n</bold> at higher magnification <bold>o</bold><italic><tp:taxon-name><tp:taxon-name-part taxon-name-part-type="genus" reg="Aphodius">A.</tp:taxon-name-part><tp:taxon-name-part taxon-name-part-type="species" reg="discoides">discoides</tp:taxon-name-part></tp:taxon-name></italic>, black specimen from TR, Karakurt, <bold>o</bold>’ teeth on neck of endophallus, in area indicated by arrow in <bold>o</bold> at higher magnification <bold>p</bold>, <bold>p</bold>’ <italic><tp:taxon-name><tp:taxon-name-part taxon-name-part-type="genus" reg="Aphodius">A.</tp:taxon-name-part><tp:taxon-name-part taxon-name-part-type="species" reg="rusakovi">rusakovi</tp:taxon-name-part></tp:taxon-name></italic><bold>p</bold> paratype, RU, Orenburg <bold>p</bold>’ RU Volgograd obl. Fastov, paramere, lateral <bold>q–v</bold> SEM images and stacked photographs <bold>q</bold>, <bold>r</bold><italic><tp:taxon-name><tp:taxon-name-part taxon-name-part-type="genus" reg="Aphodius">A.</tp:taxon-name-part><tp:taxon-name-part taxon-name-part-type="species" reg="rutilipennis">rutilipennis</tp:taxon-name-part></tp:taxon-name></italic>, CY, with endophallus inflated <bold>q</bold> SEM image <bold>q</bold>’ (bottom right of plate) dorsal surface of endophallus in area indicated by arrow in <bold>q</bold> at higher magnification, to show the hair-like setae <bold>r</bold> stacked photograph of the same specimen <bold>s</bold>, <bold>s</bold>’ <italic><tp:taxon-name><tp:taxon-name-part taxon-name-part-type="genus" reg="Aphodius">A.</tp:taxon-name-part><tp:taxon-name-part taxon-name-part-type="species" reg="chellala">chellala</tp:taxon-name-part></tp:taxon-name></italic> sp. nov., paratype with endophallus extruded <bold>s</bold> stacked photograph <bold>s</bold>’, <bold>s</bold>”, <bold>s</bold>”’ <abbrev xmlns:xlink="http://www.w3.org/1999/xlink" xlink:title="scanning electron micrographs" id="ABBRID0ERCCK" xlink:type="simple">SEMs</abbrev> of the same specimen <bold>s</bold>”, <bold>s</bold>”’ at higher magnifications <bold>t</bold>, <bold>u</bold><italic><tp:taxon-name><tp:taxon-name-part taxon-name-part-type="genus" reg="Liothorax">L.</tp:taxon-name-part><tp:taxon-name-part taxon-name-part-type="species" reg="chellala">chellala</tp:taxon-name-part></tp:taxon-name></italic> sp. nov., holotype with the endophallus extruded <bold>t</bold> stacked photograph <bold>u</bold> SEM image <bold>v</bold>–<bold>z</bold> photographs of cleared specimens mounted in <abbrev xmlns:xlink="http://www.w3.org/1999/xlink" xlink:title="dimethyl hydantoin formaldehyde" id="ABBRID0EQDCK" xlink:type="simple">DMHF</abbrev> on slides <bold>v</bold>, <bold>w</bold><italic><tp:taxon-name><tp:taxon-name-part taxon-name-part-type="genus" reg="Aphodius">A.</tp:taxon-name-part><tp:taxon-name-part taxon-name-part-type="species" reg="rutilipennis">rutilipennis</tp:taxon-name-part></tp:taxon-name></italic><bold>v</bold> CY <bold>w</bold> TR <bold>w</bold>’ teeth on neck of endophallus, in area indicated by arrow in <bold>w</bold> at higher magnification <bold>x</bold><italic><tp:taxon-name><tp:taxon-name-part taxon-name-part-type="genus" reg="Aphodius">A.</tp:taxon-name-part><tp:taxon-name-part taxon-name-part-type="species" reg="chellala">chellala</tp:taxon-name-part></tp:taxon-name></italic> sp. nov., paratype, AG, Taguin (La Smala) <bold>x</bold>’ teeth on neck of endophallus, in area indicated by arrow in <bold>x</bold> at higher magnification <bold>y</bold>, <bold>z</bold><italic><tp:taxon-name><tp:taxon-name-part taxon-name-part-type="genus" reg="Aphodius">A.</tp:taxon-name-part><tp:taxon-name-part taxon-name-part-type="species" reg="kraatzi">kraatzi</tp:taxon-name-part></tp:taxon-name></italic><bold>y</bold> KZ, Syr Darya <bold>z</bold> AF, Kabul <bold>z</bold>’ teeth on neck of endophallus, in area indicated by arrow in <bold>z</bold> at higher magnification Scale bar 1: 1 mm (<bold>a</bold>, <bold>d</bold>, <bold>f</bold>–<bold>t</bold>, <bold>v</bold>–<bold>z</bold>); 0.4 mm (<bold>n</bold>’, <bold>o</bold>’, <bold>s</bold>”, <bold>w</bold>’, <bold>x</bold>’, <bold>z</bold>’); 0.17 mm (<bold>e</bold>’, <bold>m</bold>”, <bold>q’ s</bold>”’). Scale bar 2: 1 mm (<bold>b</bold>, <bold>c</bold>, <bold>e, g</bold> and <bold>s</bold>”).</p></caption><graphic xmlns:xlink="http://www.w3.org/1999/xlink" xlink:href="zookeys-1207-205_article-117225__-g022.jpg" id="oo_1097490.jpg" position="float" orientation="portrait" xlink:type="simple"><uri content-type="original_file" xlink:type="simple">https://binary.pensoft.net/fig/1097490</uri></graphic></fig><fig id="F29" position="float" orientation="portrait"><object-id xmlns:xlink="http://www.w3.org/1999/xlink" content-type="doi" xlink:type="simple">10.3897/zookeys.1207.117225.figure29</object-id><object-id xmlns:xlink="http://www.w3.org/1999/xlink" content-type="arpha" xlink:type="simple">6EBAEF70-6FF4-5FE3-BC05-C0F3267DC3BF</object-id><label>Figure 29.</label><caption><p><bold>a</bold> distribution of <italic><tp:taxon-name><tp:taxon-name-part taxon-name-part-type="genus" reg="Aphodius"/><tp:taxon-name-part taxon-name-part-type="species" reg="niger">niger</tp:taxon-name-part></tp:taxon-name></italic>-group taxa in Western and Central Europe <bold>b</bold> distribution of <italic><tp:taxon-name><tp:taxon-name-part taxon-name-part-type="genus" reg="Liothorax">Liothorax</tp:taxon-name-part></tp:taxon-name></italic> species in Central and Eastern Palearctic <bold>c</bold> distribution of <italic><tp:taxon-name><tp:taxon-name-part taxon-name-part-type="genus" reg="Aphodius"/><tp:taxon-name-part taxon-name-part-type="species" reg="plagiatus">plagiatus</tp:taxon-name-part></tp:taxon-name></italic>-group species in Central and Eastern Palearctic. The record of <italic><tp:taxon-name><tp:taxon-name-part taxon-name-part-type="genus" reg="Aphodius"/><tp:taxon-name-part taxon-name-part-type="species" reg="isikdagensis">isikdagensis</tp:taxon-name-part></tp:taxon-name></italic> with the question mark indicates a doubtful specimen from Artvin Çam, TR (Ziani Coll).</p></caption><graphic xmlns:xlink="http://www.w3.org/1999/xlink" xlink:href="zookeys-1207-205_article-117225__-g029.jpg" id="oo_1097509.jpg" position="float" orientation="portrait" xlink:type="simple"><uri content-type="original_file" xlink:type="simple">https://binary.pensoft.net/fig/1097509</uri></graphic></fig></tp:treatment-sec><ref-list><ref id="B43"><mixed-citation xmlns:xlink="http://www.w3.org/1999/xlink" xlink:type="simple"><person-group><name name-style="western"><surname>Reitter</surname><given-names>E</given-names></name></person-group> (<year>1892</year>) Bestimmungs-Tabelle der Lucaniden und coprophagen Lamellicornen des palaearctisch Faunengebietes. Verhandlung des Naturforschenden Vereins in Brünn 30, 200 pp. [Published separately before the appearance of vol. 30]</mixed-citation></ref><ref id="B48"><mixed-citation xmlns:xlink="http://www.w3.org/1999/xlink" xlink:type="simple"><person-group><name name-style="western"><surname>Schmidt</surname><given-names>A</given-names></name></person-group> (<year>1916</year>) <article-title>Namenänderung und Beschreibung neuer Aphodiinen (Col.).</article-title><source>Archiv für Naturgeschte (A)</source><volume>82</volume>: <fpage>95</fpage>–<lpage>116</lpage>.</mixed-citation></ref><ref id="B15"><mixed-citation xmlns:xlink="http://www.w3.org/1999/xlink" xlink:type="simple"><person-group><name name-style="western"><surname>Dellacasa</surname><given-names>M</given-names></name><name name-style="western"><surname>Gordon</surname><given-names>RD</given-names></name><name name-style="western"><surname>Dellacasa</surname><given-names>G</given-names></name></person-group> (<year>2007</year>) <article-title>Systematic review to the genus <italic><tp:taxon-name><tp:taxon-name-part taxon-name-part-type="genus">Liothorax</tp:taxon-name-part></tp:taxon-name></italic> (<tp:taxon-name><tp:taxon-name-part taxon-name-part-type="order">Coleoptera</tp:taxon-name-part></tp:taxon-name>: <tp:taxon-name><tp:taxon-name-part taxon-name-part-type="superfamily">Scarabaeoidea</tp:taxon-name-part></tp:taxon-name>: <tp:taxon-name><tp:taxon-name-part taxon-name-part-type="family">Scarabaeidae</tp:taxon-name-part></tp:taxon-name>: <tp:taxon-name><tp:taxon-name-part taxon-name-part-type="subfamily">Aphodiinae</tp:taxon-name-part></tp:taxon-name>).</article-title><source>Zootaxa</source><volume>1407</volume>(<issue>1</issue>): <fpage>23</fpage>–<lpage>42</lpage>. <ext-link xlink:href="10.11646/zootaxa.1407.1.4" ext-link-type="doi" xlink:type="simple">https://doi.org/10.11646/zootaxa.1407.1.4</ext-link></mixed-citation></ref></ref-list></tp:taxon-treatment>
