# Supplementary material for: ﻿Towards a revision of the Palaearctic species of Aphodius Hellwig, 1798, subgenus Liothorax Motschulsky, 1860 (Coleoptera, Scarabaeidae, Aphodiinae)
Source: Zookeys. 2024 Jul 22;1207:205–99. doi: 10.3897/zookeys.1207.117225 (PMC11287083; doi:10.3897/zookeys.1207.117225)
Supplement: XML Treatment for Aphodius (Liothorax) chellala [file zookeys.1207.117225-treatment6.xml]

<!DOCTYPE tp:taxon-treatment
  PUBLIC "-//TaxonX//DTD Taxonomic Treatment Publishing DTD v0 20100105//EN" "tax-treatment-NSO.dtd">
<tp:taxon-treatment xmlns:tp="http://www.plazi.org/taxpub"><tp:treatment-meta><kwd-group><label>Taxon classification</label><kwd>
                <named-content content-type="kingdom">Animalia</named-content>
              </kwd><kwd>
                <named-content content-type="order">Coleoptera</named-content>
              </kwd><kwd>
                <named-content content-type="family">Scarabaeidae</named-content>
              </kwd></kwd-group><mixed-citation publication-type="journal"><person-group><name><surname>Angus</surname><given-names>Robert B.</given-names></name><name><surname>Maté</surname><given-names>Jason F.</given-names></name><name><surname>Angus</surname><given-names>Elizabeth M.</given-names></name><name><surname>Král</surname><given-names>David</given-names></name></person-group><article-title>﻿Towards a revision of the Palaearctic species of <italic><tp:taxon-name><tp:taxon-name-part taxon-name-part-type="genus" reg="Aphodius">Aphodius</tp:taxon-name-part></tp:taxon-name></italic> Hellwig, 1798, subgenus <italic><tp:taxon-name><tp:taxon-name-part taxon-name-part-type="genus" reg="Aphodius"/><tp:taxon-name-part taxon-name-part-type="subgenus" reg="Liothorax">Liothorax</tp:taxon-name-part></tp:taxon-name></italic> Motschulsky, 1860 (<tp:taxon-name><tp:taxon-name-part taxon-name-part-type="order">Coleoptera</tp:taxon-name-part></tp:taxon-name>, <tp:taxon-name><tp:taxon-name-part taxon-name-part-type="family">Scarabaeidae</tp:taxon-name-part></tp:taxon-name>, <tp:taxon-name><tp:taxon-name-part taxon-name-part-type="subfamily">Aphodiinae</tp:taxon-name-part></tp:taxon-name>)</article-title><source>Zookeys</source><day>22</day><month>07</month><year>2024</year><volume>1207</volume><fpage>205</fpage><lpage>299</lpage><pub-id pub-id-type="doi">10.3897/zookeys.1207.117225</pub-id></mixed-citation></tp:treatment-meta><tp:nomenclature><label>﻿</label><tp:taxon-name><object-id xmlns:xlink="http://www.w3.org/1999/xlink" content-type="arpha" xlink:type="simple">3F6E65BA-E811-5765-BEA7-804ADA8107F4</object-id><tp:taxon-name-part taxon-name-part-type="genus" reg="Aphodius">Aphodius</tp:taxon-name-part> (<tp:taxon-name-part taxon-name-part-type="subgenus" reg="Liothorax">Liothorax</tp:taxon-name-part>) <tp:taxon-name-part taxon-name-part-type="species" reg="chellala">chellala</tp:taxon-name-part><object-id xmlns:xlink="http://www.w3.org/1999/xlink" content-type="zoobank" xlink:type="simple">https://zoobank.org/D293FE92-32FA-4B73-8FB6-15CE48B7D55C</object-id></tp:taxon-name><tp:taxon-status xmlns:xlink="http://www.w3.org/1999/xlink" xlink:type="simple">sp. nov.</tp:taxon-status><xref ref-type="fig" rid="F2">Figs 2h</xref><xref ref-type="fig" rid="F5">, 5l</xref><xref ref-type="fig" rid="F7">, 7k</xref><xref ref-type="fig" rid="F13">, 13e</xref><xref ref-type="fig" rid="F17">, 17e</xref><xref ref-type="fig" rid="F18">, 18d</xref><xref ref-type="fig" rid="F20">, 20e, f</xref><xref ref-type="fig" rid="F22">, 22s–s ”’, t, u, 25l, 26l</xref></tp:nomenclature><tp:treatment-sec sec-type="type material" id="SECID0E1IHK"><title>Type material examined.</title><p><bold><italic>Holotype</italic></bold> ♂: Chellala, Algeria (<named-content xmlns:xlink="http://www.w3.org/1999/xlink" content-type="dwc:verbatimCoordinates" xlink:type="simple"><named-content content-type="geo-json" specific-use="{&#34;type&#34;:&#34;Point&#34;,&#34;coordinates&#34;:[-0.123000,33.074000]}" id="NCID0EIJHK" xlink:type="simple">33.074°N, 0.123°W</named-content></named-content>) De Vauloger. Nevinson coll. 1918 – 14 (<named-content xmlns:xlink="http://www.w3.org/1999/xlink" content-type="dwc:institutional_code" xlink:title="The Natural History Museum, London" xlink:href="http://grbio.org/institution/natural-history-museum-london" xlink:type="simple">NHMUK</named-content>). <bold><italic>Paratypes</italic></bold>: 8 ♂♂, 14 ♀♀, 1 unsexed (lacking head), data as holotype. 1 ♂ and 2 ♀♀ have the labels “Prov. D’Alger. Chellala 1895 de Vauloger”, these presumably the basis of the English labels on the other specimens. 9 ♂♂, 3 ♀♀, Taguin (near Zmalet El Emir Abdelkader, <named-content xmlns:xlink="http://www.w3.org/1999/xlink" content-type="dwc:verbatimCoordinates" xlink:type="simple"><named-content content-type="geo-json" specific-use="{&#34;type&#34;:&#34;Point&#34;,&#34;coordinates&#34;:[-1.402000,35.221000]}" id="NCID0EXJHK" xlink:type="simple">35.221°N, 1.402°W</named-content></named-content>), Algeria, De Vauloger. Nevinson coll. 1918 –14. <named-content xmlns:xlink="http://www.w3.org/1999/xlink" content-type="dwc:institutional_code" xlink:title="The Natural History Museum, London" xlink:href="http://grbio.org/institution/natural-history-museum-london" xlink:type="simple">NHMUK</named-content>. As with the Chellala material, 2 ♂♂ have the French label “Prov. D’Alger Taguin 1895 de Vauloger” (<named-content xmlns:xlink="http://www.w3.org/1999/xlink" content-type="dwc:institutional_code" xlink:title="The Natural History Museum, London" xlink:href="http://grbio.org/institution/natural-history-museum-london" xlink:type="simple">NHMUK</named-content>).</p></tp:treatment-sec><tp:treatment-sec sec-type="Differential diagnosis" id="SECID0EEKHK"><title>Differential diagnosis.</title><p>Closely resembling dark specimens of <italic><tp:taxon-name><tp:taxon-name-part taxon-name-part-type="genus" reg="Aphodius">A.</tp:taxon-name-part><tp:taxon-name-part taxon-name-part-type="species" reg="rutilipennis">rutilipennis</tp:taxon-name-part></tp:taxon-name></italic> but basal margin of pronotum (Fig. <xref ref-type="fig" rid="F13">13e</xref>) more broadly interrupted than in <italic><tp:taxon-name><tp:taxon-name-part taxon-name-part-type="genus" reg="Aphodius">A.</tp:taxon-name-part><tp:taxon-name-part taxon-name-part-type="species" reg="rutilipennis">rutilipennis</tp:taxon-name-part></tp:taxon-name></italic> (Fig. <xref ref-type="fig" rid="F13">13c, d</xref>). Endophallus of aedeagus, when extruded, with the scale-patches (Fig. <xref ref-type="fig" rid="F22">22q</xref>’, s”’) clearly different from the dense bristle-field of <italic><tp:taxon-name><tp:taxon-name-part taxon-name-part-type="genus" reg="Aphodius">A.</tp:taxon-name-part><tp:taxon-name-part taxon-name-part-type="species" reg="rutilipennis">rutilipennis</tp:taxon-name-part></tp:taxon-name></italic> (Fig. <xref ref-type="fig" rid="F22">22q, q</xref>’).</p></tp:treatment-sec><tp:treatment-sec sec-type="description" id="SECID0E2LHK"><title>Description.</title><p>General appearance (Fig. <xref ref-type="fig" rid="F2">2h</xref>). Length 3.6–4.5 mm (♂), 3.7–4.5 mm (♀), width 1.5–1.8 mm (♂), 1.6–1.9 mm (♀). Black, antennae, maxillary palpi and legs dark brown. Head: glossy black with anterior from in front of the genae dull brown, this colour merging into the general black ground colour. Anterior margin of clypeus emarginate medially, sides of the emargination rounded. Surface glossy with no trace of reticulation but with sparse double punctation, the larger punctures scarce medially. Disc of clypeus raised as a hump. Frontoclypeal suture fine, without tubercles, complete, angled forward just mediad of the inner margin of the eyes, running to anterior end of genae. Genae protruding in front of eyes, rounded, no angle between anterior end of genae and clypeus. Head and pronotum (Fig. <xref ref-type="fig" rid="F5">5l</xref>): epipharynx (Fig. <xref ref-type="fig" rid="F7">7k</xref>) similar to that of <italic><tp:taxon-name><tp:taxon-name-part taxon-name-part-type="genus" reg="Aphodius">A.</tp:taxon-name-part><tp:taxon-name-part taxon-name-part-type="species" reg="rutilipennis">rutilipennis</tp:taxon-name-part></tp:taxon-name></italic>, but, at least in the specimen figured, more heavily sclerotised medially. Pronotum: hemicylindrical, highly arched transversely and weakly so longitudinally in mid-line. Sides of pronotum weakly curved, somewhat convergent anteriorly. Lateral margins in basal 1/4 not visible from above, concealed by lateral bulging of pronotal surface. Surface glossy, with no trace of reticulation but with sparse large punctures interspersed with much finer ones, these ca 1/5 of the diameter of the larger ones. In some specimens the punctation is a little stronger and closer. Anterior margin of pronotum not bordered, lateral margins bordered from just mediad of anterior angles to base, this border extending (as a very fine impressed line) over the lateral 1/3 of the hind margin. Median 1/3 of hind margin without any trace of an impressed line (Fig. <xref ref-type="fig" rid="F13">13e</xref>). Scutellum pentagonal, sides parallel in basal 1/2, the convergent to blunt apical point. Surface glossy black, impunctate. Elytra black, not quite parallel-sided, widest just behind middle then sides convergent to bluntly rounded apex. Interstices wide and almost flat, ca 5× the width of the striae, silky black due to fine indistinct reticulation, and with sparse fine punctures, these separated by ca 8× their diameters. Elytral sculpture: Fig. <xref ref-type="fig" rid="F17">17e</xref>. Striae narrow, vertical-sided, glossy, strial punctures encroaching on their margins. The striae stop short of the elytral apex on the inner 1/2 of the elytra, leaving a smooth glossy apical field. Metaventrite (Fig. <xref ref-type="fig" rid="F20">20e, f</xref>) fairly finely punctate, median furrow of central diamond-shaped plate flattish. No consistent sexual dimorphism. Legs dull mid- to dark brown. Long spur of mid tibiae clearly longer than the basal segment of the tarsi (Fig. <xref ref-type="fig" rid="F18">18d</xref>). Hind tibiae with apical spines fairly long and unequal on dorsal/external edge, shorter and of even length along ventral/internal edge.</p><p>Aedeagus (Fig. <xref ref-type="fig" rid="F22">22s–s</xref>”’, t, u) small, length ca 0.6 mm. Apex of parameres membranous, obliquely truncate, often distorted in dried specimens, even when they are soaked again. Endophallus with scales, some of which are elongate, when not everted indistinguishable from that of <italic><tp:taxon-name><tp:taxon-name-part taxon-name-part-type="genus" reg="Aphodius">A.</tp:taxon-name-part><tp:taxon-name-part taxon-name-part-type="species" reg="rutilipennis">rutilipennis</tp:taxon-name-part></tp:taxon-name></italic> (Fig. <xref ref-type="fig" rid="F22">22v, x</xref>). However, the everted endophallus shows a clearly different arrangement of scale-patches (Fig. <xref ref-type="fig" rid="F22">22q</xref>’, s”’). The two specimens with the endophallus everted were the only ones where it had become extruded by partial decomposition of the specimen. These endophalli were softened in dilute potassium hydroxide, transferred to alcohol and then critical-point dried. Unfortunately the better of the two (Fig. <xref ref-type="fig" rid="F22">22s–s</xref>”’) disintegrated when removal from the SEM stub was attempted. For this reason, the specimen with the less good endophallus is chosen as the holotype.</p></tp:treatment-sec><tp:treatment-sec sec-type="etymology" id="SECID0EFOHK"><title>Etymology.</title><p>The specific name <italic><tp:taxon-name><tp:taxon-name-part taxon-name-part-type="genus" reg="Aphodius"/><tp:taxon-name-part taxon-name-part-type="species" reg="chellala">chellala</tp:taxon-name-part></tp:taxon-name></italic> is a feminine noun, the name of the type locality.</p></tp:treatment-sec><tp:treatment-sec sec-type="remarks" id="SECID0EVOHK"><title>Remarks.</title><p>So far known only from North Africa (Fig. <xref ref-type="fig" rid="F29">29b</xref>). We have no information about the habitat.</p></tp:treatment-sec><tp:treatment-sec><!--Section generated to contain objects referenced in tp:taxon-treatment.--><fig id="F2" position="float" orientation="portrait"><object-id xmlns:xlink="http://www.w3.org/1999/xlink" content-type="doi" xlink:type="simple">10.3897/zookeys.1207.117225.figure2</object-id><object-id xmlns:xlink="http://www.w3.org/1999/xlink" content-type="arpha" xlink:type="simple">2C74B891-BCA0-5518-9ABD-E09B465164CC</object-id><label>Figure 2.</label><caption><p><bold>a–k</bold> whole beetles <bold>a</bold><italic><tp:taxon-name><tp:taxon-name-part taxon-name-part-type="genus" reg="Aphodius">A.</tp:taxon-name-part><tp:taxon-name-part taxon-name-part-type="species" reg="plagiatus">plagiatus</tp:taxon-name-part></tp:taxon-name></italic>, CZ, Moravia <bold>b</bold><italic><tp:taxon-name><tp:taxon-name-part taxon-name-part-type="genus" reg="Aphodius">A.</tp:taxon-name-part><tp:taxon-name-part taxon-name-part-type="species" reg="plagiatus">plagiatus</tp:taxon-name-part></tp:taxon-name></italic>, MG, Mongolia <bold>c</bold><italic><tp:taxon-name><tp:taxon-name-part taxon-name-part-type="genus" reg="Aphodius">A.</tp:taxon-name-part><tp:taxon-name-part taxon-name-part-type="species" reg="jakutorum">jakutorum</tp:taxon-name-part></tp:taxon-name></italic>, holotype, RU, East Siberia <bold>d</bold><italic><tp:taxon-name><tp:taxon-name-part taxon-name-part-type="genus" reg="Liothorax">L.</tp:taxon-name-part><tp:taxon-name-part taxon-name-part-type="species" reg="rodrigoi">rodrigoi</tp:taxon-name-part></tp:taxon-name></italic> sp. nov., holotype SP, Aranjuez <bold>e</bold><italic><tp:taxon-name><tp:taxon-name-part taxon-name-part-type="genus" reg="Aphodius">A.</tp:taxon-name-part><tp:taxon-name-part taxon-name-part-type="species" reg="rutilipennis">rutilipennis</tp:taxon-name-part></tp:taxon-name></italic> (<italic><tp:taxon-name><tp:taxon-name-part taxon-name-part-type="genus" reg="Aphodius">A.</tp:taxon-name-part><tp:taxon-name-part taxon-name-part-type="species" reg="ressli">ressli</tp:taxon-name-part></tp:taxon-name></italic>, holotype) TR, Hatay, Iskenderun <bold>f</bold><italic><tp:taxon-name><tp:taxon-name-part taxon-name-part-type="genus" reg="Aphodius">A.</tp:taxon-name-part><tp:taxon-name-part taxon-name-part-type="species" reg="rutilipennis">rutilipennis</tp:taxon-name-part></tp:taxon-name></italic>, large ♀, CY, Akrotiri <bold>g</bold><italic><tp:taxon-name><tp:taxon-name-part taxon-name-part-type="genus" reg="Aphodius">A.</tp:taxon-name-part><tp:taxon-name-part taxon-name-part-type="species" reg="rutilipennis">rutilipennis</tp:taxon-name-part></tp:taxon-name></italic> (<italic><tp:taxon-name><tp:taxon-name-part taxon-name-part-type="genus" reg="Aphodius">A.</tp:taxon-name-part><tp:taxon-name-part taxon-name-part-type="species" reg="cypricola">cypricola</tp:taxon-name-part></tp:taxon-name></italic>, holotype) CY <bold>h</bold><italic><tp:taxon-name><tp:taxon-name-part taxon-name-part-type="genus" reg="Aphodius">A.</tp:taxon-name-part><tp:taxon-name-part taxon-name-part-type="species" reg="chellala">chellala</tp:taxon-name-part></tp:taxon-name></italic> sp. nov., holotype, AG, Chellala <bold>i</bold><italic><tp:taxon-name><tp:taxon-name-part taxon-name-part-type="genus" reg="Aphodius">A.</tp:taxon-name-part><tp:taxon-name-part taxon-name-part-type="species" reg="rusakovi">rusakovi</tp:taxon-name-part></tp:taxon-name></italic>, ♂ paratype, RU, Orenburg <bold>j</bold><italic><tp:taxon-name><tp:taxon-name-part taxon-name-part-type="genus" reg="Aphodius">A.</tp:taxon-name-part><tp:taxon-name-part taxon-name-part-type="species" reg="discoides">discoides</tp:taxon-name-part></tp:taxon-name></italic>, neotype (<italic><tp:taxon-name><tp:taxon-name-part taxon-name-part-type="genus" reg="Aphodius">A.</tp:taxon-name-part><tp:taxon-name-part taxon-name-part-type="species" reg="bytinskisalzi">bytinskisalzi</tp:taxon-name-part></tp:taxon-name></italic>, holotype) IS, Kuneitra <bold>k</bold><italic><tp:taxon-name><tp:taxon-name-part taxon-name-part-type="genus" reg="Aphodius">A.</tp:taxon-name-part><tp:taxon-name-part taxon-name-part-type="species" reg="discoides">discoides</tp:taxon-name-part></tp:taxon-name></italic>, black form from TR, Karakurt. Scale bar: 1 mm.</p></caption><graphic xmlns:xlink="http://www.w3.org/1999/xlink" xlink:href="zookeys-1207-205_article-117225__-g002.jpg" id="oo_1097460.jpg" position="float" orientation="portrait" xlink:type="simple"><uri content-type="original_file" xlink:type="simple">https://binary.pensoft.net/fig/1097460</uri></graphic></fig><fig id="F5" position="float" orientation="portrait"><object-id xmlns:xlink="http://www.w3.org/1999/xlink" content-type="doi" xlink:type="simple">10.3897/zookeys.1207.117225.figure5</object-id><object-id xmlns:xlink="http://www.w3.org/1999/xlink" content-type="arpha" xlink:type="simple">5F395EDC-7C51-5F59-91B0-89E74F4EAEF9</object-id><label>Figure 5.</label><caption><p><bold>a–p</bold><italic><tp:taxon-name><tp:taxon-name-part taxon-name-part-type="genus" reg="Aphodius">A.</tp:taxon-name-part><tp:taxon-name-part taxon-name-part-type="species" reg="plagiatus">plagiatus</tp:taxon-name-part></tp:taxon-name></italic> group, heads and pronota <bold>a–c</bold><italic><tp:taxon-name><tp:taxon-name-part taxon-name-part-type="genus" reg="Aphodius">A.</tp:taxon-name-part><tp:taxon-name-part taxon-name-part-type="species" reg="plagiatus">plagiatus</tp:taxon-name-part><tp:taxon-name-part taxon-name-part-type="subspecies" reg="plagiatus">plagiatus</tp:taxon-name-part></tp:taxon-name></italic><bold>a</bold> GB, Norfolk <bold>b</bold> CZ, Moravia, Dobre Pole <bold>c</bold> RU, St Petersburg <bold>d</bold><italic><tp:taxon-name><tp:taxon-name-part taxon-name-part-type="genus" reg="Aphodius">A.</tp:taxon-name-part><tp:taxon-name-part taxon-name-part-type="species" reg="plagiatus">p.</tp:taxon-name-part><tp:taxon-name-part taxon-name-part-type="subspecies" reg="sinoplagiatus">sinoplagiatus</tp:taxon-name-part></tp:taxon-name></italic> ssp. nov., paratype, CH, Qinghai, Gangca <bold>e–g</bold><italic><tp:taxon-name><tp:taxon-name-part taxon-name-part-type="genus" reg="Aphodius">A.</tp:taxon-name-part><tp:taxon-name-part taxon-name-part-type="species" reg="discoides">discoides</tp:taxon-name-part></tp:taxon-name></italic><bold>e</bold> neotype IS Kuneitra <bold>f</bold> TR, Kyzil Dag <bold>g</bold> Turkey Muş <bold>h</bold><italic><tp:taxon-name><tp:taxon-name-part taxon-name-part-type="genus" reg="Aphodius">A.</tp:taxon-name-part><tp:taxon-name-part taxon-name-part-type="species" reg="discoides">discoides</tp:taxon-name-part></tp:taxon-name></italic>, black ♂, TR, Karakurt <bold>i–k</bold><italic><tp:taxon-name><tp:taxon-name-part taxon-name-part-type="genus" reg="Aphodius">A.</tp:taxon-name-part><tp:taxon-name-part taxon-name-part-type="species" reg="rutilipennis">rutilipennis</tp:taxon-name-part></tp:taxon-name></italic><bold>i</bold><italic><tp:taxon-name><tp:taxon-name-part taxon-name-part-type="genus" reg="Aphodius">A.</tp:taxon-name-part><tp:taxon-name-part taxon-name-part-type="species" reg="ressli">ressli</tp:taxon-name-part></tp:taxon-name></italic>, holotype, TR, Hatay <bold>j</bold> CY, Akrotiri <bold>k</bold><italic><tp:taxon-name><tp:taxon-name-part taxon-name-part-type="genus" reg="Aphodius">A.</tp:taxon-name-part><tp:taxon-name-part taxon-name-part-type="species" reg="cypricola">cypricola</tp:taxon-name-part></tp:taxon-name></italic>, holotype, CY <bold>l</bold><italic><tp:taxon-name><tp:taxon-name-part taxon-name-part-type="genus" reg="Aphodius">A.</tp:taxon-name-part><tp:taxon-name-part taxon-name-part-type="species" reg="chellala">chellala</tp:taxon-name-part></tp:taxon-name></italic> sp. nov., holotype, AG, Chellala <bold>m</bold><italic><tp:taxon-name><tp:taxon-name-part taxon-name-part-type="genus" reg="Aphodius">A.</tp:taxon-name-part><tp:taxon-name-part taxon-name-part-type="species" reg="rusakovi">rusakovi</tp:taxon-name-part></tp:taxon-name></italic>, paratype ♂, RU, Orenburg <bold>n</bold><italic><tp:taxon-name><tp:taxon-name-part taxon-name-part-type="genus" reg="Aphodius">A.</tp:taxon-name-part><tp:taxon-name-part taxon-name-part-type="species" reg="ballerioi">ballerioi</tp:taxon-name-part></tp:taxon-name></italic> sp. nov., paratype ♂, TR, Rize <bold>o</bold>, <bold>p</bold><italic><tp:taxon-name><tp:taxon-name-part taxon-name-part-type="genus" reg="Liothorax">L.</tp:taxon-name-part><tp:taxon-name-part taxon-name-part-type="species" reg="kraatzi">kraatzi</tp:taxon-name-part></tp:taxon-name></italic><bold>o</bold> RU, Astrakhan <bold>p</bold> SR. Scale bar: 1 mm.</p></caption><graphic xmlns:xlink="http://www.w3.org/1999/xlink" xlink:href="zookeys-1207-205_article-117225__-g005.jpg" id="oo_1097463.jpg" position="float" orientation="portrait" xlink:type="simple"><uri content-type="original_file" xlink:type="simple">https://binary.pensoft.net/fig/1097463</uri></graphic></fig><fig id="F7" position="float" orientation="portrait"><object-id xmlns:xlink="http://www.w3.org/1999/xlink" content-type="doi" xlink:type="simple">10.3897/zookeys.1207.117225.figure7</object-id><object-id xmlns:xlink="http://www.w3.org/1999/xlink" content-type="arpha" xlink:type="simple">5A860B79-180C-5D58-BA21-B747F8060DD9</object-id><label>Figure 7.</label><caption><p><bold>a–k</bold> epipharynxes <bold>a– f</bold><italic><tp:taxon-name><tp:taxon-name-part taxon-name-part-type="genus" reg="Aphodius">A.</tp:taxon-name-part><tp:taxon-name-part taxon-name-part-type="species" reg="plagiatus">plagiatus</tp:taxon-name-part><tp:taxon-name-part taxon-name-part-type="subspecies" reg="plagiatus">plagiatus</tp:taxon-name-part></tp:taxon-name></italic><bold>a</bold>, <bold>b</bold> GB, Hunstanton, Norfolk <bold>c</bold> CZ, Moravia, Dobré Pole <bold>d</bold> RU, Pavlovsk, St Petersburg <bold>e</bold><italic><tp:taxon-name><tp:taxon-name-part taxon-name-part-type="genus" reg="Aphodius">A.</tp:taxon-name-part><tp:taxon-name-part taxon-name-part-type="species" reg="plagiatus">p.</tp:taxon-name-part><tp:taxon-name-part taxon-name-part-type="subspecies" reg="sinoplagiatus">sinoplagiatus</tp:taxon-name-part></tp:taxon-name></italic> ssp. nov., paratype, CH, Gangca, Qinghai <bold>f</bold><italic><tp:taxon-name><tp:taxon-name-part taxon-name-part-type="genus" reg="Aphodius">A.</tp:taxon-name-part><tp:taxon-name-part taxon-name-part-type="species" reg="plagiatus">p.</tp:taxon-name-part><tp:taxon-name-part taxon-name-part-type="subspecies" reg="sinoplagiatus">sinoplagiatus</tp:taxon-name-part></tp:taxon-name></italic>?, CH, “Pekin, coll. Fry” <bold>g</bold><italic><tp:taxon-name><tp:taxon-name-part taxon-name-part-type="genus" reg="Aphodius">A.</tp:taxon-name-part><tp:taxon-name-part taxon-name-part-type="species" reg="rodrigoi">rodrigoi</tp:taxon-name-part></tp:taxon-name></italic> sp. nov., holotype, SP <bold>h</bold><italic><tp:taxon-name><tp:taxon-name-part taxon-name-part-type="genus" reg="Aphodius">A.</tp:taxon-name-part><tp:taxon-name-part taxon-name-part-type="species" reg="discoides">discoides</tp:taxon-name-part></tp:taxon-name></italic>, TR <bold>i</bold><italic><tp:taxon-name><tp:taxon-name-part taxon-name-part-type="genus" reg="Aphodius">A.</tp:taxon-name-part><tp:taxon-name-part taxon-name-part-type="species" reg="rusakovi">rusakovi</tp:taxon-name-part></tp:taxon-name></italic>, paratype, RU, Orenburg <bold>j</bold><italic><tp:taxon-name><tp:taxon-name-part taxon-name-part-type="genus" reg="Aphodius">A.</tp:taxon-name-part><tp:taxon-name-part taxon-name-part-type="species" reg="rutilipennis">rutilipennis</tp:taxon-name-part></tp:taxon-name></italic>, CY, Akrotiri <bold>k</bold><italic><tp:taxon-name><tp:taxon-name-part taxon-name-part-type="genus" reg="Aphodius">A.</tp:taxon-name-part><tp:taxon-name-part taxon-name-part-type="species" reg="chellala">chellala</tp:taxon-name-part></tp:taxon-name></italic>, sp. nov., paratype, AG, Chellala. Scale bar: 0.5 mm.</p></caption><graphic xmlns:xlink="http://www.w3.org/1999/xlink" xlink:href="zookeys-1207-205_article-117225__-g007.jpg" id="oo_1097466.jpg" position="float" orientation="portrait" xlink:type="simple"><uri content-type="original_file" xlink:type="simple">https://binary.pensoft.net/fig/1097466</uri></graphic></fig><fig id="F13" position="float" orientation="portrait"><object-id xmlns:xlink="http://www.w3.org/1999/xlink" content-type="doi" xlink:type="simple">10.3897/zookeys.1207.117225.figure13</object-id><object-id xmlns:xlink="http://www.w3.org/1999/xlink" content-type="arpha" xlink:type="simple">F48FB653-EAB3-5FB6-9617-B683068221BA</object-id><label>Figure 13.</label><caption><p><italic><tp:taxon-name><tp:taxon-name-part taxon-name-part-type="genus" reg="Aphodius">Aphodius</tp:taxon-name-part><tp:taxon-name-part taxon-name-part-type="species" reg="plagiatus">plagiatus</tp:taxon-name-part></tp:taxon-name></italic> group, pronotal bases 1 <bold>a</bold>, <bold>b</bold><italic><tp:taxon-name><tp:taxon-name-part taxon-name-part-type="genus" reg="Aphodius">A.</tp:taxon-name-part><tp:taxon-name-part taxon-name-part-type="species" reg="plagiatus">plagiatus</tp:taxon-name-part></tp:taxon-name></italic><bold>a</bold> GB, Norfolk <bold>b</bold> MG <bold>c</bold><italic><tp:taxon-name><tp:taxon-name-part taxon-name-part-type="genus" reg="Aphodius">A.</tp:taxon-name-part><tp:taxon-name-part taxon-name-part-type="species" reg="rutilipennis">rutilipennis</tp:taxon-name-part></tp:taxon-name></italic>, CY <bold>d</bold><tp:taxon-name><tp:taxon-name-part taxon-name-part-type="genus" reg="Aphodius">A.</tp:taxon-name-part><tp:taxon-name-part taxon-name-part-type="uncertainty-rank">cf.</tp:taxon-name-part><tp:taxon-name-part taxon-name-part-type="species" reg="rutilipennis">rutilipennis</tp:taxon-name-part></tp:taxon-name>, GR, Thessaloniki <bold>e</bold><italic><tp:taxon-name><tp:taxon-name-part taxon-name-part-type="genus" reg="Aphodius">A.</tp:taxon-name-part><tp:taxon-name-part taxon-name-part-type="species" reg="chellala">chellala</tp:taxon-name-part></tp:taxon-name></italic> sp. nov., paratype, AG.</p></caption><graphic xmlns:xlink="http://www.w3.org/1999/xlink" xlink:href="zookeys-1207-205_article-117225__-g013.jpg" id="oo_1097473.jpg" position="float" orientation="portrait" xlink:type="simple"><uri content-type="original_file" xlink:type="simple">https://binary.pensoft.net/fig/1097473</uri></graphic></fig><fig id="F17" position="float" orientation="portrait"><object-id xmlns:xlink="http://www.w3.org/1999/xlink" content-type="doi" xlink:type="simple">10.3897/zookeys.1207.117225.figure17</object-id><object-id xmlns:xlink="http://www.w3.org/1999/xlink" content-type="arpha" xlink:type="simple">A360D423-3A0B-5161-A808-D3F64A4FE1D4</object-id><label>Figure 17.</label><caption><p>Elytral sculpture of interstices 2 or 3 <bold>a</bold>–<bold>z</bold> stacked photographs <bold>a</bold><italic><tp:taxon-name><tp:taxon-name-part taxon-name-part-type="genus" reg="Aphodius">A.</tp:taxon-name-part><tp:taxon-name-part taxon-name-part-type="species" reg="plagiatus">plagiatus</tp:taxon-name-part><tp:taxon-name-part taxon-name-part-type="subspecies" reg="plagiatus">plagiatus</tp:taxon-name-part></tp:taxon-name></italic>, CZ, Moravia <bold>b</bold>, <bold>c</bold><italic><tp:taxon-name><tp:taxon-name-part taxon-name-part-type="genus" reg="Aphodius">A.</tp:taxon-name-part><tp:taxon-name-part taxon-name-part-type="species" reg="plagiatus">p.</tp:taxon-name-part><tp:taxon-name-part taxon-name-part-type="subspecies" reg="sinoplagiatus">sinoplagiatus</tp:taxon-name-part></tp:taxon-name></italic> ssp. nov., paratypes, CH <bold>b</bold> Gangca, Qinghai <bold>c</bold> Gansu <bold>d</bold><italic><tp:taxon-name><tp:taxon-name-part taxon-name-part-type="genus" reg="Aphodius">A.</tp:taxon-name-part><tp:taxon-name-part taxon-name-part-type="species" reg="rutilipennis">rutilipennis</tp:taxon-name-part></tp:taxon-name></italic> (<italic><tp:taxon-name><tp:taxon-name-part taxon-name-part-type="genus" reg="Aphodius">A.</tp:taxon-name-part><tp:taxon-name-part taxon-name-part-type="species" reg="ressli">ressli</tp:taxon-name-part></tp:taxon-name></italic>, holotype), TR, Hatay <bold>e</bold><italic><tp:taxon-name><tp:taxon-name-part taxon-name-part-type="genus" reg="Aphodius">A.</tp:taxon-name-part><tp:taxon-name-part taxon-name-part-type="species" reg="chellala">chellala</tp:taxon-name-part></tp:taxon-name></italic> sp. nov., holotype <bold>f</bold><italic><tp:taxon-name><tp:taxon-name-part taxon-name-part-type="genus" reg="Aphodius">A.</tp:taxon-name-part><tp:taxon-name-part taxon-name-part-type="species" reg="rusakovi">rusakovi</tp:taxon-name-part></tp:taxon-name></italic>, paratype, RU, Orenburg <bold>g</bold>, <bold>h</bold><italic><tp:taxon-name><tp:taxon-name-part taxon-name-part-type="genus" reg="Aphodius">A.</tp:taxon-name-part><tp:taxon-name-part taxon-name-part-type="species" reg="discoides">discoides</tp:taxon-name-part></tp:taxon-name></italic><bold>g</bold> neotype, IS, Kuneitra <bold>h</bold> TR, Kizildag <bold>i</bold><italic><tp:taxon-name><tp:taxon-name-part taxon-name-part-type="genus" reg="Aphodius">A.</tp:taxon-name-part><tp:taxon-name-part taxon-name-part-type="species" reg="discoides">discoides</tp:taxon-name-part></tp:taxon-name></italic>, black specimen, TR, Karakurt <bold>j</bold><italic><tp:taxon-name><tp:taxon-name-part taxon-name-part-type="genus" reg="Aphodius">A.</tp:taxon-name-part><tp:taxon-name-part taxon-name-part-type="species" reg="kraatzi">kraatzi</tp:taxon-name-part></tp:taxon-name></italic>, SK <bold>k</bold><italic><tp:taxon-name><tp:taxon-name-part taxon-name-part-type="genus" reg="Aphodius">A.</tp:taxon-name-part><tp:taxon-name-part taxon-name-part-type="species" reg="isikdagensis">isikdagensis</tp:taxon-name-part></tp:taxon-name></italic>, paratype, TR, Ḉamildere <bold>l</bold>, <bold>m</bold><italic><tp:taxon-name><tp:taxon-name-part taxon-name-part-type="genus" reg="Aphodius">A.</tp:taxon-name-part><tp:taxon-name-part taxon-name-part-type="species" reg="niger">niger</tp:taxon-name-part></tp:taxon-name></italic>, Sweden, Södermanland, Tullgarn <bold>n–q</bold><italic><tp:taxon-name><tp:taxon-name-part taxon-name-part-type="genus" reg="Aphodius">A.</tp:taxon-name-part><tp:taxon-name-part taxon-name-part-type="species" reg="muscorum">muscorum</tp:taxon-name-part></tp:taxon-name></italic>, HU <bold>n</bold> holotype, Vörös-tó <bold>o</bold> Hortobágyi <bold>p</bold>, <bold>q</bold> Kisjúszállás <bold>r, s</bold><italic><tp:taxon-name><tp:taxon-name-part taxon-name-part-type="genus" reg="Aphodius">A.</tp:taxon-name-part><tp:taxon-name-part taxon-name-part-type="species" reg="niger">niger</tp:taxon-name-part></tp:taxon-name></italic>? <bold>r</bold> CZ, Hradec Králové <bold>s</bold> CZ, České Budějovice <bold>t</bold><italic><tp:taxon-name><tp:taxon-name-part taxon-name-part-type="genus" reg="Aphodius">A.</tp:taxon-name-part><tp:taxon-name-part taxon-name-part-type="species" reg="muscorum">muscorum</tp:taxon-name-part></tp:taxon-name></italic>? SK, Bol <bold>u</bold><italic><tp:taxon-name><tp:taxon-name-part taxon-name-part-type="genus" reg="Aphodius">A.</tp:taxon-name-part><tp:taxon-name-part taxon-name-part-type="species" reg="bellumgerens">bellumgerens</tp:taxon-name-part></tp:taxon-name></italic> sp. nov., paratype, IT, Sicily <bold>v</bold><italic><tp:taxon-name><tp:taxon-name-part taxon-name-part-type="genus" reg="Aphodius">A.</tp:taxon-name-part><tp:taxon-name-part taxon-name-part-type="species" reg="felix">felix</tp:taxon-name-part></tp:taxon-name></italic> sp. nov., paratype, IT <bold>w</bold><italic><tp:taxon-name><tp:taxon-name-part taxon-name-part-type="genus" reg="Aphodius">A.</tp:taxon-name-part><tp:taxon-name-part taxon-name-part-type="species" reg="wilsonae">wilsonae</tp:taxon-name-part></tp:taxon-name></italic>, paratype, SP <bold>x</bold><italic><tp:taxon-name><tp:taxon-name-part taxon-name-part-type="genus" reg="Aphodius">A.</tp:taxon-name-part><tp:taxon-name-part taxon-name-part-type="species" reg="bameuli">bameuli</tp:taxon-name-part></tp:taxon-name></italic> sp. nov., paratype, FR, Corsica <bold>y</bold><italic><tp:taxon-name><tp:taxon-name-part taxon-name-part-type="genus" reg="Aphodius">A.</tp:taxon-name-part><tp:taxon-name-part taxon-name-part-type="species" reg="krelli">krelli</tp:taxon-name-part></tp:taxon-name></italic> sp. nov., paratype, IT, Sardinia <bold>z</bold><italic><tp:taxon-name><tp:taxon-name-part taxon-name-part-type="genus" reg="Aphodius">A.</tp:taxon-name-part><tp:taxon-name-part taxon-name-part-type="species" reg="alberti">alberti</tp:taxon-name-part></tp:taxon-name></italic> sp. nov., paratype, TR, Rize, Ovitdag. <bold>a’–c</bold>’ <italic><tp:taxon-name><tp:taxon-name-part taxon-name-part-type="genus" reg="Aphodius">A.</tp:taxon-name-part><tp:taxon-name-part taxon-name-part-type="species" reg="plagiatus">plagiatus</tp:taxon-name-part></tp:taxon-name></italic>, at higher magnification <bold>a</bold>’, <bold>c</bold>’ stacked photographs <bold>a</bold>”, <bold>c</bold>” SEM images <bold>a</bold>’, <bold>a</bold>” <italic><tp:taxon-name><tp:taxon-name-part taxon-name-part-type="genus" reg="Aphodius">A.</tp:taxon-name-part><tp:taxon-name-part taxon-name-part-type="species" reg="plagiatus">p.</tp:taxon-name-part><tp:taxon-name-part taxon-name-part-type="subspecies" reg="sinoplagiatus">sinoplagiatus</tp:taxon-name-part></tp:taxon-name></italic> ssp. nov., CH, Gansu <bold>c</bold>”, <bold>c</bold>’ <italic><tp:taxon-name><tp:taxon-name-part taxon-name-part-type="genus" reg="Aphodius">A.</tp:taxon-name-part><tp:taxon-name-part taxon-name-part-type="species" reg="plagiatus">p.</tp:taxon-name-part><tp:taxon-name-part taxon-name-part-type="subspecies" reg="plagiatus">plagiatus</tp:taxon-name-part></tp:taxon-name></italic>, CZ, Moravia. Scale bars: 0.1 mm.</p></caption><graphic xmlns:xlink="http://www.w3.org/1999/xlink" xlink:href="zookeys-1207-205_article-117225__-g017.jpg" id="oo_1097480.jpg" position="float" orientation="portrait" xlink:type="simple"><uri content-type="original_file" xlink:type="simple">https://binary.pensoft.net/fig/1097480</uri></graphic></fig><fig id="F18" position="float" orientation="portrait"><object-id xmlns:xlink="http://www.w3.org/1999/xlink" content-type="doi" xlink:type="simple">10.3897/zookeys.1207.117225.figure18</object-id><object-id xmlns:xlink="http://www.w3.org/1999/xlink" content-type="arpha" xlink:type="simple">9BB82C6D-04F5-56C7-A30E-FA38C2DAC696</object-id><label>Figure 18.</label><caption><p>Legs <bold>a–h</bold><italic><tp:taxon-name><tp:taxon-name-part taxon-name-part-type="genus" reg="Aphodius">A.</tp:taxon-name-part><tp:taxon-name-part taxon-name-part-type="species" reg="plagiatus">plagiatus</tp:taxon-name-part></tp:taxon-name></italic> group, stacked photographs mid tarsi and apical portions of tibiae <bold>a</bold><italic><tp:taxon-name><tp:taxon-name-part taxon-name-part-type="genus" reg="Aphodius">A.</tp:taxon-name-part><tp:taxon-name-part taxon-name-part-type="species" reg="plagiatus">plagiatus</tp:taxon-name-part><tp:taxon-name-part taxon-name-part-type="subspecies" reg="sinoplagiatus">sinoplagiatus</tp:taxon-name-part></tp:taxon-name></italic> ssp. nov., paratype, CH, Gangca, Qinghai <bold>b</bold><italic><tp:taxon-name><tp:taxon-name-part taxon-name-part-type="genus" reg="Aphodius">A.</tp:taxon-name-part><tp:taxon-name-part taxon-name-part-type="species" reg="rodrigoi">rodrigoi</tp:taxon-name-part></tp:taxon-name></italic> sp. nov. holotype, SP, Aranjuez <bold>c</bold><italic><tp:taxon-name><tp:taxon-name-part taxon-name-part-type="genus" reg="Aphodius">A.</tp:taxon-name-part><tp:taxon-name-part taxon-name-part-type="species" reg="rutilipennis">rutilipennis</tp:taxon-name-part></tp:taxon-name></italic> (<italic><tp:taxon-name><tp:taxon-name-part taxon-name-part-type="genus" reg="Aphodius">A.</tp:taxon-name-part><tp:taxon-name-part taxon-name-part-type="species" reg="ressli">ressli</tp:taxon-name-part></tp:taxon-name></italic>, holotype), TR, Hatay <bold>d</bold><italic><tp:taxon-name><tp:taxon-name-part taxon-name-part-type="genus" reg="Aphodius">A.</tp:taxon-name-part><tp:taxon-name-part taxon-name-part-type="species" reg="chellala">chellala</tp:taxon-name-part></tp:taxon-name></italic> sp. nov., holotype, AG, Chellala <bold>e</bold><italic><tp:taxon-name><tp:taxon-name-part taxon-name-part-type="genus" reg="Aphodius">A.</tp:taxon-name-part><tp:taxon-name-part taxon-name-part-type="species" reg="discoides">discoides</tp:taxon-name-part></tp:taxon-name></italic>, neotype, IS, Keneitra <bold>f</bold>, <bold>g</bold><italic><tp:taxon-name><tp:taxon-name-part taxon-name-part-type="genus" reg="Aphodius">A.</tp:taxon-name-part><tp:taxon-name-part taxon-name-part-type="species" reg="kraatzi">kraatzi</tp:taxon-name-part></tp:taxon-name></italic><bold>f</bold> SV <bold>g</bold> RU, Karasuk, W. Siberia <bold>h</bold><italic><tp:taxon-name><tp:taxon-name-part taxon-name-part-type="genus" reg="Aphodius">A.</tp:taxon-name-part><tp:taxon-name-part taxon-name-part-type="species" reg="rusakovi">rusakovi</tp:taxon-name-part></tp:taxon-name></italic>, paratype ♂, RU, Orenburg <bold>i</bold>–<bold>t</bold><italic><tp:taxon-name><tp:taxon-name-part taxon-name-part-type="genus" reg="Aphodius">A.</tp:taxon-name-part><tp:taxon-name-part taxon-name-part-type="species" reg="niger">niger</tp:taxon-name-part></tp:taxon-name></italic> group, mid tarsi, and tibial apices <bold>i–o</bold> SEM images <bold>p–t</bold> stacked photographs <bold>i</bold><italic><tp:taxon-name><tp:taxon-name-part taxon-name-part-type="genus" reg="Aphodius">A.</tp:taxon-name-part><tp:taxon-name-part taxon-name-part-type="species" reg="niger">niger</tp:taxon-name-part></tp:taxon-name></italic>, Sweden, Södermanland, Tullgarn <bold>j</bold><italic><tp:taxon-name><tp:taxon-name-part taxon-name-part-type="genus" reg="Aphodius">A.</tp:taxon-name-part><tp:taxon-name-part taxon-name-part-type="species" reg="muscorum">muscorum</tp:taxon-name-part></tp:taxon-name></italic>, HU, Hortobágyi <bold>k</bold>, <bold>l</bold><italic><tp:taxon-name><tp:taxon-name-part taxon-name-part-type="genus" reg="Aphodius">A.</tp:taxon-name-part><tp:taxon-name-part taxon-name-part-type="species" reg="bameuli">bameuli</tp:taxon-name-part></tp:taxon-name></italic> sp. nov., paratypes, FR, Corsica <bold>m</bold>, <bold>n</bold><italic><tp:taxon-name><tp:taxon-name-part taxon-name-part-type="genus" reg="Aphodius">A.</tp:taxon-name-part><tp:taxon-name-part taxon-name-part-type="species" reg="krelli">krelli</tp:taxon-name-part></tp:taxon-name></italic> sp. nov., paratypes, IT, Sardinia <bold>o</bold><italic><tp:taxon-name><tp:taxon-name-part taxon-name-part-type="genus" reg="Aphodius">A.</tp:taxon-name-part><tp:taxon-name-part taxon-name-part-type="species" reg="wilsonae">wilsonae</tp:taxon-name-part></tp:taxon-name></italic>, paratype SP <bold>p, q</bold><italic><tp:taxon-name><tp:taxon-name-part taxon-name-part-type="genus" reg="Aphodius">A.</tp:taxon-name-part><tp:taxon-name-part taxon-name-part-type="species" reg="felix">felix</tp:taxon-name-part></tp:taxon-name></italic> sp. nov, IT, Abruzzo, Campo Felice <bold>p</bold> paratype <bold>q</bold> holotype <bold>r</bold><italic><tp:taxon-name><tp:taxon-name-part taxon-name-part-type="genus" reg="Aphodius">A.</tp:taxon-name-part><tp:taxon-name-part taxon-name-part-type="species" reg="bellumgerens">bellumgerens</tp:taxon-name-part></tp:taxon-name></italic> sp. nov., paratype, IT, Sicily <bold>s</bold><italic><tp:taxon-name><tp:taxon-name-part taxon-name-part-type="genus" reg="Aphodius">A.</tp:taxon-name-part><tp:taxon-name-part taxon-name-part-type="species" reg="isikdagensis">isikdagensis</tp:taxon-name-part></tp:taxon-name></italic>, paratype, TR, Ḉamildere <bold>t</bold><italic><tp:taxon-name><tp:taxon-name-part taxon-name-part-type="genus" reg="Aphodius">A.</tp:taxon-name-part><tp:taxon-name-part taxon-name-part-type="species" reg="alberti">alberti</tp:taxon-name-part></tp:taxon-name></italic> sp. nov., holotype, TR, Rize, Ovitdag <bold>u</bold>, <bold>v</bold> fore tibiae and tarsi of ♂♂ to show the spur. <bold>u</bold><italic><tp:taxon-name><tp:taxon-name-part taxon-name-part-type="genus" reg="Aphodius">A.</tp:taxon-name-part><tp:taxon-name-part taxon-name-part-type="species" reg="bameuli">bameuli</tp:taxon-name-part></tp:taxon-name></italic> sp. nov., paratype, FR, Corsica <bold>v</bold><italic><tp:taxon-name><tp:taxon-name-part taxon-name-part-type="genus" reg="Aphodius">A.</tp:taxon-name-part><tp:taxon-name-part taxon-name-part-type="species" reg="rusakovi">rusakovi</tp:taxon-name-part></tp:taxon-name></italic>, paratype, RU, Orenburg <bold>w</bold>, <bold>x</bold> apex of hind tibia to show the short spines <bold>w</bold><italic><tp:taxon-name><tp:taxon-name-part taxon-name-part-type="genus" reg="Aphodius">A.</tp:taxon-name-part><tp:taxon-name-part taxon-name-part-type="species" reg="muscorum">muscorum</tp:taxon-name-part></tp:taxon-name></italic>, HU <bold>x</bold><italic><tp:taxon-name><tp:taxon-name-part taxon-name-part-type="genus" reg="Aphodius">A.</tp:taxon-name-part><tp:taxon-name-part taxon-name-part-type="species" reg="wilsonae">wilsonae</tp:taxon-name-part></tp:taxon-name></italic>, paratype, SP. Scale bar: 1 mm.</p></caption><graphic xmlns:xlink="http://www.w3.org/1999/xlink" xlink:href="zookeys-1207-205_article-117225__-g018.jpg" id="oo_1097482.jpg" position="float" orientation="portrait" xlink:type="simple"><uri content-type="original_file" xlink:type="simple">https://binary.pensoft.net/fig/1097482</uri></graphic></fig><fig id="F20" position="float" orientation="portrait"><object-id xmlns:xlink="http://www.w3.org/1999/xlink" content-type="doi" xlink:type="simple">10.3897/zookeys.1207.117225.figure20</object-id><object-id xmlns:xlink="http://www.w3.org/1999/xlink" content-type="arpha" xlink:type="simple">43D16A43-A672-516A-A260-6453983A6826</object-id><label>Figure 20.</label><caption><p>Metaventrites, <italic><tp:taxon-name><tp:taxon-name-part taxon-name-part-type="genus" reg="Aphodius">A.</tp:taxon-name-part><tp:taxon-name-part taxon-name-part-type="species" reg="plagiatus">plagiatus</tp:taxon-name-part></tp:taxon-name></italic> group <bold>a</bold><italic><tp:taxon-name><tp:taxon-name-part taxon-name-part-type="genus" reg="Aphodius">A.</tp:taxon-name-part><tp:taxon-name-part taxon-name-part-type="species" reg="plagiatus">plagiatus</tp:taxon-name-part><tp:taxon-name-part taxon-name-part-type="subspecies" reg="plagiatus">plagiatus</tp:taxon-name-part></tp:taxon-name></italic>, GB, Studland, ♂ <bold>b</bold><italic><tp:taxon-name><tp:taxon-name-part taxon-name-part-type="genus" reg="Aphodius">A.</tp:taxon-name-part><tp:taxon-name-part taxon-name-part-type="species" reg="plagiatus">p.</tp:taxon-name-part><tp:taxon-name-part taxon-name-part-type="subspecies" reg="sinoplagiatus">sinoplagiatus</tp:taxon-name-part></tp:taxon-name></italic> ssp. nov., paratype, CH, Gansu, ♀ <bold>c</bold>, <bold>d</bold><italic><tp:taxon-name><tp:taxon-name-part taxon-name-part-type="genus" reg="Aphodius">A.</tp:taxon-name-part><tp:taxon-name-part taxon-name-part-type="species" reg="rutilipennis">rutilipennis</tp:taxon-name-part></tp:taxon-name></italic>, CY <bold>c</bold> ♂ <bold>d</bold> ♀ <bold>e</bold>, <bold>f</bold><italic><tp:taxon-name><tp:taxon-name-part taxon-name-part-type="genus" reg="Aphodius">A.</tp:taxon-name-part><tp:taxon-name-part taxon-name-part-type="species" reg="chellala">chellala</tp:taxon-name-part></tp:taxon-name></italic> sp. nov., paratypes, AG <bold>e</bold> ♂ <bold>f</bold> ♀ <bold>g</bold>, <bold>h</bold><italic><tp:taxon-name><tp:taxon-name-part taxon-name-part-type="genus" reg="Aphodius">A.</tp:taxon-name-part><tp:taxon-name-part taxon-name-part-type="species" reg="kraatzi">kraatzi</tp:taxon-name-part></tp:taxon-name></italic>, RU, Orenburg, ♂ <bold>i</bold><italic><tp:taxon-name><tp:taxon-name-part taxon-name-part-type="genus" reg="Aphodius">A.</tp:taxon-name-part><tp:taxon-name-part taxon-name-part-type="species" reg="kraatzi">kraatzi</tp:taxon-name-part></tp:taxon-name></italic>, SK, ♀ <bold>j</bold><italic><tp:taxon-name><tp:taxon-name-part taxon-name-part-type="genus" reg="Aphodius">A.</tp:taxon-name-part><tp:taxon-name-part taxon-name-part-type="species" reg="rodrigoi">rodrigoi</tp:taxon-name-part></tp:taxon-name></italic> sp. nov., holotype, ♂, SP, Provinicia de Madrid, Aranjuez <bold>k</bold>, <bold>l</bold><italic><tp:taxon-name><tp:taxon-name-part taxon-name-part-type="genus" reg="Aphodius">A.</tp:taxon-name-part><tp:taxon-name-part taxon-name-part-type="species" reg="discoides">discoides</tp:taxon-name-part></tp:taxon-name></italic><bold>k</bold> neotype ♂, IS, Kuneitra <bold>l</bold> TR, ♀ <bold>m</bold>, <bold>n</bold><italic><tp:taxon-name><tp:taxon-name-part taxon-name-part-type="genus" reg="Aphodius">A.</tp:taxon-name-part><tp:taxon-name-part taxon-name-part-type="species" reg="rusakovi">rusakovi</tp:taxon-name-part></tp:taxon-name></italic><bold>m</bold> paratype, ♂, RU, Orenburg <bold>n</bold> ♀ RU, Volgograd oblast’. Scale bar: 0.5 mm.</p></caption><graphic xmlns:xlink="http://www.w3.org/1999/xlink" xlink:href="zookeys-1207-205_article-117225__-g020.jpg" id="oo_1097486.jpg" position="float" orientation="portrait" xlink:type="simple"><uri content-type="original_file" xlink:type="simple">https://binary.pensoft.net/fig/1097486</uri></graphic></fig><fig id="F22" position="float" orientation="portrait"><object-id xmlns:xlink="http://www.w3.org/1999/xlink" content-type="doi" xlink:type="simple">10.3897/zookeys.1207.117225.figure22</object-id><object-id xmlns:xlink="http://www.w3.org/1999/xlink" content-type="arpha" xlink:type="simple">8B18B2C8-CB27-59D7-A0D7-B06611BEC2CE</object-id><label>Figure 22.</label><caption><p><italic><tp:taxon-name><tp:taxon-name-part taxon-name-part-type="genus" reg="Aphodius">Aphodius</tp:taxon-name-part><tp:taxon-name-part taxon-name-part-type="species" reg="plagiatus">plagiatus</tp:taxon-name-part></tp:taxon-name></italic> group aedeagi <bold>a–c</bold><italic><tp:taxon-name><tp:taxon-name-part taxon-name-part-type="genus" reg="Aphodius">A.</tp:taxon-name-part><tp:taxon-name-part taxon-name-part-type="species" reg="plagiatus">plagiatus</tp:taxon-name-part><tp:taxon-name-part taxon-name-part-type="subspecies" reg="plagiatus">plagiatus</tp:taxon-name-part></tp:taxon-name></italic>, GB, Studland, Dorset, aedeagus with extruded endophallus <bold>a</bold>, <bold>b</bold> SEM images <bold>a</bold> whole aedeagus <bold>b</bold> endophallus in more detail <bold>c</bold> stacked photograph of endophallus <bold>d–g</bold><italic><tp:taxon-name><tp:taxon-name-part taxon-name-part-type="genus" reg="Aphodius">A.</tp:taxon-name-part><tp:taxon-name-part taxon-name-part-type="species" reg="discoides">discoides</tp:taxon-name-part></tp:taxon-name></italic>, neotype (<italic><tp:taxon-name><tp:taxon-name-part taxon-name-part-type="genus" reg="Aphodius">Aphodius</tp:taxon-name-part><tp:taxon-name-part taxon-name-part-type="species" reg="bytinskisalzi">bytinskisalzi</tp:taxon-name-part></tp:taxon-name></italic>, holotype, IS, Kuneitra) <bold>d</bold>, <bold>e</bold>, <bold>e</bold>’ SEM images <bold>f</bold>, <bold>g</bold> stacked photographs <bold>h–n</bold> cleared preparations mounted on slides <bold>h</bold><italic><tp:taxon-name><tp:taxon-name-part taxon-name-part-type="genus" reg="Aphodius">A.</tp:taxon-name-part><tp:taxon-name-part taxon-name-part-type="species" reg="plagiatus">p.</tp:taxon-name-part><tp:taxon-name-part taxon-name-part-type="subspecies" reg="plagiatus">plagiatus</tp:taxon-name-part></tp:taxon-name></italic>, GB, Norfolk <bold>i</bold><italic><tp:taxon-name><tp:taxon-name-part taxon-name-part-type="genus" reg="Aphodius">A.</tp:taxon-name-part><tp:taxon-name-part taxon-name-part-type="species" reg="plagiatus">p.</tp:taxon-name-part><tp:taxon-name-part taxon-name-part-type="subspecies" reg="sinoplagiatus">sinoplagiatus</tp:taxon-name-part></tp:taxon-name></italic>? “China, Pekin”, Fry collection <bold>i</bold>’ teeth on neck of endophallus in the region marked with an arrow in <bold>i j</bold>, <bold>k</bold><italic><tp:taxon-name><tp:taxon-name-part taxon-name-part-type="genus" reg="Aphodius">A.</tp:taxon-name-part><tp:taxon-name-part taxon-name-part-type="species" reg="plagiatus">plagiatus</tp:taxon-name-part><tp:taxon-name-part taxon-name-part-type="subspecies" reg="sinoplagiatus">sinoplagiatus</tp:taxon-name-part></tp:taxon-name></italic> ssp. nov., paratypes <bold>j</bold> CH, Gangca <bold>k</bold> CH, Tsaidam <bold>l</bold><italic><tp:taxon-name><tp:taxon-name-part taxon-name-part-type="genus" reg="Aphodius">Aphodius</tp:taxon-name-part><tp:taxon-name-part taxon-name-part-type="species" reg="jakutorum">jakutorum</tp:taxon-name-part></tp:taxon-name></italic> Balthasar, lectotype, RU, East Siberia <bold>m</bold><italic><tp:taxon-name><tp:taxon-name-part taxon-name-part-type="genus" reg="Aphodius">A.</tp:taxon-name-part><tp:taxon-name-part taxon-name-part-type="species" reg="rodrigoi">rodrigoi</tp:taxon-name-part></tp:taxon-name></italic> sp. nov., holotype, SP, Aranjuez, dissected aedeagus <bold>m</bold>’ endophallus <bold>m</bold>” endophallic teeth in area indicated by arrow in <bold>m</bold>’ at higher magnification <bold>n</bold><italic><tp:taxon-name><tp:taxon-name-part taxon-name-part-type="genus" reg="Aphodius">A.</tp:taxon-name-part><tp:taxon-name-part taxon-name-part-type="species" reg="discoides">discoides</tp:taxon-name-part></tp:taxon-name></italic>, TR, Karacadag <bold>n</bold>’ teeth on neck of endophallus, in area indicated by arrow in <bold>n</bold> at higher magnification <bold>o</bold><italic><tp:taxon-name><tp:taxon-name-part taxon-name-part-type="genus" reg="Aphodius">A.</tp:taxon-name-part><tp:taxon-name-part taxon-name-part-type="species" reg="discoides">discoides</tp:taxon-name-part></tp:taxon-name></italic>, black specimen from TR, Karakurt, <bold>o</bold>’ teeth on neck of endophallus, in area indicated by arrow in <bold>o</bold> at higher magnification <bold>p</bold>, <bold>p</bold>’ <italic><tp:taxon-name><tp:taxon-name-part taxon-name-part-type="genus" reg="Aphodius">A.</tp:taxon-name-part><tp:taxon-name-part taxon-name-part-type="species" reg="rusakovi">rusakovi</tp:taxon-name-part></tp:taxon-name></italic><bold>p</bold> paratype, RU, Orenburg <bold>p</bold>’ RU Volgograd obl. Fastov, paramere, lateral <bold>q–v</bold> SEM images and stacked photographs <bold>q</bold>, <bold>r</bold><italic><tp:taxon-name><tp:taxon-name-part taxon-name-part-type="genus" reg="Aphodius">A.</tp:taxon-name-part><tp:taxon-name-part taxon-name-part-type="species" reg="rutilipennis">rutilipennis</tp:taxon-name-part></tp:taxon-name></italic>, CY, with endophallus inflated <bold>q</bold> SEM image <bold>q</bold>’ (bottom right of plate) dorsal surface of endophallus in area indicated by arrow in <bold>q</bold> at higher magnification, to show the hair-like setae <bold>r</bold> stacked photograph of the same specimen <bold>s</bold>, <bold>s</bold>’ <italic><tp:taxon-name><tp:taxon-name-part taxon-name-part-type="genus" reg="Aphodius">A.</tp:taxon-name-part><tp:taxon-name-part taxon-name-part-type="species" reg="chellala">chellala</tp:taxon-name-part></tp:taxon-name></italic> sp. nov., paratype with endophallus extruded <bold>s</bold> stacked photograph <bold>s</bold>’, <bold>s</bold>”, <bold>s</bold>”’ <abbrev xmlns:xlink="http://www.w3.org/1999/xlink" xlink:title="scanning electron micrographs" id="ABBRID0ERCCK" xlink:type="simple">SEMs</abbrev> of the same specimen <bold>s</bold>”, <bold>s</bold>”’ at higher magnifications <bold>t</bold>, <bold>u</bold><italic><tp:taxon-name><tp:taxon-name-part taxon-name-part-type="genus" reg="Liothorax">L.</tp:taxon-name-part><tp:taxon-name-part taxon-name-part-type="species" reg="chellala">chellala</tp:taxon-name-part></tp:taxon-name></italic> sp. nov., holotype with the endophallus extruded <bold>t</bold> stacked photograph <bold>u</bold> SEM image <bold>v</bold>–<bold>z</bold> photographs of cleared specimens mounted in <abbrev xmlns:xlink="http://www.w3.org/1999/xlink" xlink:title="dimethyl hydantoin formaldehyde" id="ABBRID0EQDCK" xlink:type="simple">DMHF</abbrev> on slides <bold>v</bold>, <bold>w</bold><italic><tp:taxon-name><tp:taxon-name-part taxon-name-part-type="genus" reg="Aphodius">A.</tp:taxon-name-part><tp:taxon-name-part taxon-name-part-type="species" reg="rutilipennis">rutilipennis</tp:taxon-name-part></tp:taxon-name></italic><bold>v</bold> CY <bold>w</bold> TR <bold>w</bold>’ teeth on neck of endophallus, in area indicated by arrow in <bold>w</bold> at higher magnification <bold>x</bold><italic><tp:taxon-name><tp:taxon-name-part taxon-name-part-type="genus" reg="Aphodius">A.</tp:taxon-name-part><tp:taxon-name-part taxon-name-part-type="species" reg="chellala">chellala</tp:taxon-name-part></tp:taxon-name></italic> sp. nov., paratype, AG, Taguin (La Smala) <bold>x</bold>’ teeth on neck of endophallus, in area indicated by arrow in <bold>x</bold> at higher magnification <bold>y</bold>, <bold>z</bold><italic><tp:taxon-name><tp:taxon-name-part taxon-name-part-type="genus" reg="Aphodius">A.</tp:taxon-name-part><tp:taxon-name-part taxon-name-part-type="species" reg="kraatzi">kraatzi</tp:taxon-name-part></tp:taxon-name></italic><bold>y</bold> KZ, Syr Darya <bold>z</bold> AF, Kabul <bold>z</bold>’ teeth on neck of endophallus, in area indicated by arrow in <bold>z</bold> at higher magnification Scale bar 1: 1 mm (<bold>a</bold>, <bold>d</bold>, <bold>f</bold>–<bold>t</bold>, <bold>v</bold>–<bold>z</bold>); 0.4 mm (<bold>n</bold>’, <bold>o</bold>’, <bold>s</bold>”, <bold>w</bold>’, <bold>x</bold>’, <bold>z</bold>’); 0.17 mm (<bold>e</bold>’, <bold>m</bold>”, <bold>q’ s</bold>”’). Scale bar 2: 1 mm (<bold>b</bold>, <bold>c</bold>, <bold>e, g</bold> and <bold>s</bold>”).</p></caption><graphic xmlns:xlink="http://www.w3.org/1999/xlink" xlink:href="zookeys-1207-205_article-117225__-g022.jpg" id="oo_1097490.jpg" position="float" orientation="portrait" xlink:type="simple"><uri content-type="original_file" xlink:type="simple">https://binary.pensoft.net/fig/1097490</uri></graphic></fig><fig id="F29" position="float" orientation="portrait"><object-id xmlns:xlink="http://www.w3.org/1999/xlink" content-type="doi" xlink:type="simple">10.3897/zookeys.1207.117225.figure29</object-id><object-id xmlns:xlink="http://www.w3.org/1999/xlink" content-type="arpha" xlink:type="simple">6EBAEF70-6FF4-5FE3-BC05-C0F3267DC3BF</object-id><label>Figure 29.</label><caption><p><bold>a</bold> distribution of <italic><tp:taxon-name><tp:taxon-name-part taxon-name-part-type="genus" reg="Aphodius"/><tp:taxon-name-part taxon-name-part-type="species" reg="niger">niger</tp:taxon-name-part></tp:taxon-name></italic>-group taxa in Western and Central Europe <bold>b</bold> distribution of <italic><tp:taxon-name><tp:taxon-name-part taxon-name-part-type="genus" reg="Liothorax">Liothorax</tp:taxon-name-part></tp:taxon-name></italic> species in Central and Eastern Palearctic <bold>c</bold> distribution of <italic><tp:taxon-name><tp:taxon-name-part taxon-name-part-type="genus" reg="Aphodius"/><tp:taxon-name-part taxon-name-part-type="species" reg="plagiatus">plagiatus</tp:taxon-name-part></tp:taxon-name></italic>-group species in Central and Eastern Palearctic. The record of <italic><tp:taxon-name><tp:taxon-name-part taxon-name-part-type="genus" reg="Aphodius"/><tp:taxon-name-part taxon-name-part-type="species" reg="isikdagensis">isikdagensis</tp:taxon-name-part></tp:taxon-name></italic> with the question mark indicates a doubtful specimen from Artvin Çam, TR (Ziani Coll).</p></caption><graphic xmlns:xlink="http://www.w3.org/1999/xlink" xlink:href="zookeys-1207-205_article-117225__-g029.jpg" id="oo_1097509.jpg" position="float" orientation="portrait" xlink:type="simple"><uri content-type="original_file" xlink:type="simple">https://binary.pensoft.net/fig/1097509</uri></graphic></fig></tp:treatment-sec></tp:taxon-treatment>
