# Supplementary material for: ﻿Towards a revision of the Palaearctic species of Aphodius Hellwig, 1798, subgenus Liothorax Motschulsky, 1860 (Coleoptera, Scarabaeidae, Aphodiinae)
Source: Zookeys. 2024 Jul 22;1207:205–99. doi: 10.3897/zookeys.1207.117225 (PMC11287083; doi:10.3897/zookeys.1207.117225)
Supplement: XML Treatment for Aphodius (Liothorax) felix [file zookeys.1207.117225-treatment11.xml]

<!DOCTYPE tp:taxon-treatment
  PUBLIC "-//TaxonX//DTD Taxonomic Treatment Publishing DTD v0 20100105//EN" "tax-treatment-NSO.dtd">
<tp:taxon-treatment xmlns:tp="http://www.plazi.org/taxpub"><tp:treatment-meta><kwd-group><label>Taxon classification</label><kwd>
                <named-content content-type="kingdom">Animalia</named-content>
              </kwd><kwd>
                <named-content content-type="order">Coleoptera</named-content>
              </kwd><kwd>
                <named-content content-type="family">Scarabaeidae</named-content>
              </kwd></kwd-group><mixed-citation publication-type="journal"><person-group><name><surname>Angus</surname><given-names>Robert B.</given-names></name><name><surname>Maté</surname><given-names>Jason F.</given-names></name><name><surname>Angus</surname><given-names>Elizabeth M.</given-names></name><name><surname>Král</surname><given-names>David</given-names></name></person-group><article-title>﻿Towards a revision of the Palaearctic species of <italic><tp:taxon-name><tp:taxon-name-part taxon-name-part-type="genus" reg="Aphodius">Aphodius</tp:taxon-name-part></tp:taxon-name></italic> Hellwig, 1798, subgenus <italic><tp:taxon-name><tp:taxon-name-part taxon-name-part-type="genus" reg="Aphodius"/><tp:taxon-name-part taxon-name-part-type="subgenus" reg="Liothorax">Liothorax</tp:taxon-name-part></tp:taxon-name></italic> Motschulsky, 1860 (<tp:taxon-name><tp:taxon-name-part taxon-name-part-type="order">Coleoptera</tp:taxon-name-part></tp:taxon-name>, <tp:taxon-name><tp:taxon-name-part taxon-name-part-type="family">Scarabaeidae</tp:taxon-name-part></tp:taxon-name>, <tp:taxon-name><tp:taxon-name-part taxon-name-part-type="subfamily">Aphodiinae</tp:taxon-name-part></tp:taxon-name>)</article-title><source>Zookeys</source><day>22</day><month>07</month><year>2024</year><volume>1207</volume><fpage>205</fpage><lpage>299</lpage><pub-id pub-id-type="doi">10.3897/zookeys.1207.117225</pub-id></mixed-citation></tp:treatment-meta><tp:nomenclature><label>﻿</label><tp:taxon-name><object-id xmlns:xlink="http://www.w3.org/1999/xlink" content-type="arpha" xlink:type="simple">EE13BC0C-5048-59B7-9CEF-09240294C48E</object-id><tp:taxon-name-part taxon-name-part-type="genus" reg="Aphodius">Aphodius</tp:taxon-name-part> (<tp:taxon-name-part taxon-name-part-type="subgenus" reg="Liothorax">Liothorax</tp:taxon-name-part>) <tp:taxon-name-part taxon-name-part-type="species" reg="felix">felix</tp:taxon-name-part><object-id xmlns:xlink="http://www.w3.org/1999/xlink" content-type="zoobank" xlink:type="simple">https://zoobank.org/79A36FAF-5DDF-45AC-99BB-A9BC5CDBEC67</object-id></tp:taxon-name><tp:taxon-status xmlns:xlink="http://www.w3.org/1999/xlink" xlink:type="simple">sp. nov.</tp:taxon-status><xref ref-type="fig" rid="F4">Figs 4c</xref><xref ref-type="fig" rid="F6">, 6i</xref><xref ref-type="fig" rid="F8">, 8e, f</xref><xref ref-type="fig" rid="F15">, 15d</xref><xref ref-type="fig" rid="F16">, 16v</xref><xref ref-type="fig" rid="F18">, 18p, q</xref><xref ref-type="fig" rid="F21">, 21f, k</xref><xref ref-type="fig" rid="F23">, 23v, w</xref><xref ref-type="fig" rid="F25">, 25c</xref><xref ref-type="fig" rid="F26">, 26v</xref><xref ref-type="fig" rid="F32">, 32a–e</xref></tp:nomenclature><tp:treatment-sec sec-type="type material" id="SECID0E3LBM"><title>Type material examined.</title><p><bold><italic>Holotype</italic></bold> ♂: Italy, Abruzzo, Campo Felice. Washed into pool. 1.vi.2009. R. B. Angus. Chromosome prep. 4, 7.vi.2009. R. B. Angus (<named-content xmlns:xlink="http://www.w3.org/1999/xlink" content-type="dwc:institutional_code" xlink:title="The Natural History Museum, London" xlink:href="http://grbio.org/institution/natural-history-museum-london" xlink:type="simple">NHMUK</named-content>). <bold><italic>Paratypes</italic></bold>: 1♂, data as holotype, chromosome prep. 3, 7.vi.2009. R. B. Angus; 3♀♀, data as holotype, chromosome preps 1 – 3, 9.vi.2009. R. B. Angus (<named-content xmlns:xlink="http://www.w3.org/1999/xlink" content-type="dwc:institutional_code" xlink:title="The Natural History Museum, London" xlink:href="http://grbio.org/institution/natural-history-museum-london" xlink:type="simple">NHMUK</named-content>); 1♀, data as holotype, 1.vi.2009 (sequenced) (<abbrev xmlns:xlink="http://www.w3.org/1999/xlink" xlink:title="Jason Maté Collection" id="ABBRID0ESMBM" xlink:type="simple">JFMC</abbrev>); Basilicata, M. Sirino (PZ) XI.1997 1400–1700m Leg. F. Angelini (<abbrev xmlns:xlink="http://www.w3.org/1999/xlink" xlink:title="Jason Maté Collection" id="ABBRID0EWMBM" xlink:type="simple">JFMC</abbrev>).</p></tp:treatment-sec><tp:treatment-sec sec-type="Differential diagnosis" id="SECID0E1MBM"><title>Differential diagnosis.</title><p><italic><tp:taxon-name><tp:taxon-name-part taxon-name-part-type="genus" reg="Aphodius">Aphodius</tp:taxon-name-part><tp:taxon-name-part taxon-name-part-type="species" reg="felix">felix</tp:taxon-name-part></tp:taxon-name></italic> sp. nov. was the first new species to be recognised, after <italic><tp:taxon-name><tp:taxon-name-part taxon-name-part-type="genus" reg="Aphodius">A.</tp:taxon-name-part><tp:taxon-name-part taxon-name-part-type="species" reg="wilsonae">wilsonae</tp:taxon-name-part></tp:taxon-name></italic>, initially because of its small y chromosome. The endophallic teeth are large, as in <italic><tp:taxon-name><tp:taxon-name-part taxon-name-part-type="genus" reg="Aphodius">A.</tp:taxon-name-part><tp:taxon-name-part taxon-name-part-type="species" reg="niger">niger</tp:taxon-name-part></tp:taxon-name></italic>, and the basal segment of the mesotarsi is not longer than the longer mesotibial spur. The pronotum is fairly strongly punctate and the sides bulge outwards so that the lateral margins are not visible from above either all the basal 1/2 or visible again in the basal 1/6 (Fig. <xref ref-type="fig" rid="F6">6i</xref>), a character shared with Sicilian <italic><tp:taxon-name><tp:taxon-name-part taxon-name-part-type="genus" reg="Aphodius">A.</tp:taxon-name-part><tp:taxon-name-part taxon-name-part-type="species" reg="bellumgerens">bellumgerens</tp:taxon-name-part></tp:taxon-name></italic> (Fig. <xref ref-type="fig" rid="F6">6j</xref>). Chromosomally, these two species are clearly distinguished by their X chromosomes, the X being clearly the longest in the nucleus in <italic><tp:taxon-name><tp:taxon-name-part taxon-name-part-type="genus" reg="Aphodius">A.</tp:taxon-name-part></tp:taxon-name></italic> (<italic><tp:taxon-name><tp:taxon-name-part taxon-name-part-type="genus" reg="Aphodius"/><tp:taxon-name-part taxon-name-part-type="species" reg="bellumgerens">bellumgerens</tp:taxon-name-part></tp:taxon-name></italic> Fig. <xref ref-type="fig" rid="F32">32f–i</xref>), but clearly shorter than autosome pairs 1–3 in <italic><tp:taxon-name><tp:taxon-name-part taxon-name-part-type="genus" reg="Aphodius">A.</tp:taxon-name-part><tp:taxon-name-part taxon-name-part-type="species" reg="felix">felix</tp:taxon-name-part></tp:taxon-name></italic> (Fig. <xref ref-type="fig" rid="F32">32a–e</xref>).</p></tp:treatment-sec><tp:treatment-sec sec-type="redescription" id="SECID0EYPBM"><title>Redescription.</title><p>General appearance (Fig. <xref ref-type="fig" rid="F4">4c</xref>). Length: 4.4–4.5 mm (♂), 4.2–5.0 mm (♀); width: 1.9–2.0 mm (♂), 1.6–2.3 mm (♀). Glossy black, tarsi, and tibial spurs dark brown, tibiae with a hint of brown-bronze reflections.</p><p>Head with dorsal surface domed, flatter behind frontoclypeal suture. Frontoclypeal suture distinct, completely non-tuberculate but with smooth elevated areas each side of the median straight section and a weaker elevation medially. Genae rounded, strongly protuberant laterally in front of eyes. Clypeus with rounded median emargination, angles either side of this rounded. Clypeus and genae with strong raised margin, this slightly brownish. Surface strongly and more or less evenly punctuate, the punctures separated by ca 1.5× their diameter, and finer medially. Antennae and palpi more or less black. Epipharynx (Fig. <xref ref-type="fig" rid="F8">8e, f</xref>) clithra evenly excised either side of the median tylus, chaetopedia with four or five rather stout spines and spines of chaetopariae mainly shorter than chaetopedia. Head and pronotum as in Fig. <xref ref-type="fig" rid="F6">6i</xref>.</p><p>Pronotum hemicylindrical, highly arched transversely but more or less flat longitudinally, lateral margins more or less parallel, but slightly convergent anteriorly, weakly and very evenly curved. Pronotal surface bulging outwards from the general curvature over all or part of the basal 1/2 of the pronotum, ca 1/4 of the way in from each side, so that the lateral margins are not visible from above either in all of the basal 1/2 of the pronotum, or visible in the basal 1/6 (Fig. <xref ref-type="fig" rid="F6">6i</xref>). Lateral margins with distinct raised border, this continued very finely over the lateral 1/3 of the basal margin, the median 1/3 of which normally lacks any border Occasionally the median 1/4 of the basal margin is bordered but on either side of this is an unbordered section amounting to one 1/4 of the length of the basal margin (Fig. <xref ref-type="fig" rid="F15">15d</xref>). Anterior margin without any trace of a raised border. Surface with double punctation of variable strength. Larger punctures separated by 2–4× their diameter, sometimes very strongly impressed and with the pronotal surface depressed immediately round their edges, but sometimes more moderate and with the pronotal surface evenly curved around them. Finer punctures dot-like, in some specimens separated from one another by ca 2× their diameter but in other specimens much sparser, separated by 4–6× their diameter. Pronotal surface between the punctures smooth, glossy. Scutellum: elongate, pentagonal, ca 10% of elytral length, glossy black with brownish lateral and apical edges, and with sparse punctures medially. Elytra: glossy black but the interstices slightly duller than head and pronotum and with fine isodiametric reticulation (visible at × 40 magnification with bright diffuse illumination) (Fig. <xref ref-type="fig" rid="F16">16v</xref>). Striae narrow (ca 1/5 the width of the interstices), vertical sided and with punctures separated by ca 2× their diameter. In the two ♂♂ the punctures bulge into the interstices but in the three ♀♀ they hardly deflect the strial margins. Lateral margins of the elytra distinct, at base strongly upcurved in front of the humeral bulges; stronger basally and at apex ca as wide as stria 2. Interstices 4× as wide as striae, with fine sparse punctation, this a bit stronger in the humeral area in front of abbreviated stria 9.</p><p>Metaventrite: median diamond-shaped plate fairly strongly punctate, concave to the depressed mid-line (2 ♂♂) (Fig. <xref ref-type="fig" rid="F21">21f, k</xref>), flat with faint median impressed line to median concavity over middle 1/3 of the diamond-shaped area (3 ♀♀). Legs: black with dark brown tarsi and tibial spurs, rather long and slender, basal segment of hind tarsi as long as segments 2 + 3 + 1/2 of segment 4. Longer spur of mid tibiae longer than basal segment of mid tarsi, though sometimes the segment is almost as long as the spur (Fig. <xref ref-type="fig" rid="F18">18p, q</xref>).</p><p>Aedeagus (Fig. <xref ref-type="fig" rid="F23">23v, w</xref>): size and shape of parameres as <italic><tp:taxon-name><tp:taxon-name-part taxon-name-part-type="genus" reg="Aphodius">A.</tp:taxon-name-part><tp:taxon-name-part taxon-name-part-type="species" reg="niger">niger</tp:taxon-name-part></tp:taxon-name></italic>, and spines of endophallus strong as in <italic><tp:taxon-name><tp:taxon-name-part taxon-name-part-type="genus" reg="Aphodius">A.</tp:taxon-name-part><tp:taxon-name-part taxon-name-part-type="species" reg="niger">niger</tp:taxon-name-part></tp:taxon-name></italic>. Longest teeth on endophallus 45 μm long.</p></tp:treatment-sec><tp:treatment-sec sec-type="etymology" id="SECID0EASBM"><title>Etymology.</title><p><italic><tp:taxon-name><tp:taxon-name-part taxon-name-part-type="genus" reg="Aphodius"/><tp:taxon-name-part taxon-name-part-type="species" reg="felix">felix</tp:taxon-name-part></tp:taxon-name></italic> – Latin, happy, named from the type locality, Campo Felice.</p></tp:treatment-sec><tp:treatment-sec sec-type="remarks" id="SECID0EQSBM"><title>Remarks.</title><p>As yet this species is known only from the type series. The beetles were taken at the edge of a pool below a grassy slope on Campo Felice (Fig. <xref ref-type="fig" rid="F29">29a</xref>) in the Abruzzo mountains (Fig. <xref ref-type="fig" rid="F28">28f</xref>) after a day of continuous heavy rain. A return visit a day or so later, after better weather, yielded no further specimens, so that it seems that this species lives at the roots of the grass and other herbs rather than in the mud at the water’s edge. Specimens from northern and central Italy mentioned in <xref ref-type="bibr" rid="B33">Maté and Angus (2005)</xref> are most likely <italic><tp:taxon-name><tp:taxon-name-part taxon-name-part-type="genus" reg="Aphodius">A.</tp:taxon-name-part><tp:taxon-name-part taxon-name-part-type="species" reg="felix">felix</tp:taxon-name-part></tp:taxon-name></italic>. See Remarks after <italic><tp:taxon-name><tp:taxon-name-part taxon-name-part-type="genus" reg="Aphodius">A.</tp:taxon-name-part><tp:taxon-name-part taxon-name-part-type="species" reg="bellumgerens">bellumgerens</tp:taxon-name-part></tp:taxon-name></italic>.</p></tp:treatment-sec><tp:treatment-sec><!--Section generated to contain objects referenced in tp:taxon-treatment.--><fig id="F4" position="float" orientation="portrait"><object-id xmlns:xlink="http://www.w3.org/1999/xlink" content-type="doi" xlink:type="simple">10.3897/zookeys.1207.117225.figure4</object-id><object-id xmlns:xlink="http://www.w3.org/1999/xlink" content-type="arpha" xlink:type="simple">B17150CF-4991-547C-A4F6-1D6F8E46D45F</object-id><label>Figure 4.</label><caption><p><bold>a–g</bold> whole beetles <bold>a</bold><italic><tp:taxon-name><tp:taxon-name-part taxon-name-part-type="genus" reg="Aphodius">A.</tp:taxon-name-part><tp:taxon-name-part taxon-name-part-type="species" reg="niger">niger</tp:taxon-name-part></tp:taxon-name></italic>, SV, Tullgarn <bold>b</bold><italic><tp:taxon-name><tp:taxon-name-part taxon-name-part-type="genus" reg="Aphodius">A.</tp:taxon-name-part><tp:taxon-name-part taxon-name-part-type="species" reg="muscorum">muscorum</tp:taxon-name-part></tp:taxon-name></italic>, holotype HU, Vörös tó <bold>c</bold><italic><tp:taxon-name><tp:taxon-name-part taxon-name-part-type="genus" reg="Aphodius">A.</tp:taxon-name-part><tp:taxon-name-part taxon-name-part-type="species" reg="felix">felix</tp:taxon-name-part></tp:taxon-name></italic> sp. nov., holotype, IT, Campo Felice <bold>d</bold><italic><tp:taxon-name><tp:taxon-name-part taxon-name-part-type="genus" reg="Aphodius">A.</tp:taxon-name-part><tp:taxon-name-part taxon-name-part-type="species" reg="bameuli">bameuli</tp:taxon-name-part></tp:taxon-name></italic> sp. nov., holotype, Corsica, by Lac de Melo <bold>e</bold><italic><tp:taxon-name><tp:taxon-name-part taxon-name-part-type="genus" reg="Aphodius">A.</tp:taxon-name-part><tp:taxon-name-part taxon-name-part-type="species" reg="krelli">krelli</tp:taxon-name-part></tp:taxon-name></italic> sp. nov., holotype, IT, Sardinia <bold>f</bold><italic><tp:taxon-name><tp:taxon-name-part taxon-name-part-type="genus" reg="Aphodius">A.</tp:taxon-name-part><tp:taxon-name-part taxon-name-part-type="species" reg="bellumgerens">bellumgerens</tp:taxon-name-part></tp:taxon-name></italic> sp. nov., holotype, IT, Sicily, Piano Battaglia <bold>g</bold><italic><tp:taxon-name><tp:taxon-name-part taxon-name-part-type="genus" reg="Aphodius">A.</tp:taxon-name-part><tp:taxon-name-part taxon-name-part-type="species" reg="wilsonae">wilsonae</tp:taxon-name-part></tp:taxon-name></italic>, holotype, SP, Provincia de Burgos, Balneario de Corconte. Scale bar: 1 mm.</p></caption><graphic xmlns:xlink="http://www.w3.org/1999/xlink" xlink:href="zookeys-1207-205_article-117225__-g004.jpg" id="oo_1097462.jpg" position="float" orientation="portrait" xlink:type="simple"><uri content-type="original_file" xlink:type="simple">https://binary.pensoft.net/fig/1097462</uri></graphic></fig><fig id="F6" position="float" orientation="portrait"><object-id xmlns:xlink="http://www.w3.org/1999/xlink" content-type="doi" xlink:type="simple">10.3897/zookeys.1207.117225.figure6</object-id><object-id xmlns:xlink="http://www.w3.org/1999/xlink" content-type="arpha" xlink:type="simple">2E44EC73-6B49-5CE8-9ACD-473ADD0CE05C</object-id><label>Figure 6.</label><caption><p><bold>a</bold>–<bold>l</bold><italic><tp:taxon-name><tp:taxon-name-part taxon-name-part-type="genus" reg="Aphodius">A.</tp:taxon-name-part><tp:taxon-name-part taxon-name-part-type="species" reg="niger">niger</tp:taxon-name-part></tp:taxon-name></italic> group, heads and pronota <bold>a</bold>, <bold>b</bold><italic><tp:taxon-name><tp:taxon-name-part taxon-name-part-type="genus" reg="Aphodius">A.</tp:taxon-name-part><tp:taxon-name-part taxon-name-part-type="species" reg="isikdagensis">isikdagensis</tp:taxon-name-part></tp:taxon-name></italic>, paratypes, TR Ḉamildere <bold>a</bold> ♂ <bold>b</bold> ♀ <bold>b</bold>’ detail of right lateral part of frons and gena, different orientation <bold>b</bold>” detail of right posterior of pronotum, different orientation <bold>c</bold>, <bold>d</bold><italic><tp:taxon-name><tp:taxon-name-part taxon-name-part-type="genus" reg="Aphodius">A.</tp:taxon-name-part><tp:taxon-name-part taxon-name-part-type="species" reg="alberti">alberti</tp:taxon-name-part></tp:taxon-name></italic> sp. nov., TR, Rize, Ovitdagi <bold>c</bold> holotype <bold>d</bold> ♀paratype <bold>e</bold><italic><tp:taxon-name><tp:taxon-name-part taxon-name-part-type="genus" reg="Aphodius">A.</tp:taxon-name-part><tp:taxon-name-part taxon-name-part-type="species" reg="niger">niger</tp:taxon-name-part></tp:taxon-name></italic>, GB, Hampshire, New Forest <bold>f</bold><italic><tp:taxon-name><tp:taxon-name-part taxon-name-part-type="genus" reg="Aphodius">A.</tp:taxon-name-part><tp:taxon-name-part taxon-name-part-type="species" reg="muscorum">muscorum</tp:taxon-name-part></tp:taxon-name></italic>, HU, Hortobágyi <bold>g</bold><italic><tp:taxon-name><tp:taxon-name-part taxon-name-part-type="genus" reg="Aphodius">A.</tp:taxon-name-part><tp:taxon-name-part taxon-name-part-type="species" reg="bameuli">bameuli</tp:taxon-name-part></tp:taxon-name></italic> sp. nov., holotype, FR, Corsica, by Lac de Melo <bold>h</bold><italic><tp:taxon-name><tp:taxon-name-part taxon-name-part-type="genus" reg="Aphodius">A.</tp:taxon-name-part><tp:taxon-name-part taxon-name-part-type="species" reg="krelli">krelli</tp:taxon-name-part></tp:taxon-name></italic> sp. nov., holotype, IT, Sardinia <bold>i</bold><italic><tp:taxon-name><tp:taxon-name-part taxon-name-part-type="genus" reg="Aphodius">A.</tp:taxon-name-part><tp:taxon-name-part taxon-name-part-type="species" reg="felix">felix</tp:taxon-name-part></tp:taxon-name></italic> sp. nov., holotype, IT, Campo Felice <bold>j</bold><italic><tp:taxon-name><tp:taxon-name-part taxon-name-part-type="genus" reg="Aphodius">A.</tp:taxon-name-part><tp:taxon-name-part taxon-name-part-type="species" reg="bellumgerens">bellumgerens</tp:taxon-name-part></tp:taxon-name></italic> sp. nov., holotype, IT, Sicily, Piano Battaglia <bold>k</bold>, <bold>l</bold><italic><tp:taxon-name><tp:taxon-name-part taxon-name-part-type="genus" reg="Aphodius">A.</tp:taxon-name-part><tp:taxon-name-part taxon-name-part-type="species" reg="wilsonae">wilsonae</tp:taxon-name-part></tp:taxon-name></italic>, SP <bold>k</bold> holotype, Provincia de Burgos, Balneario de Corconte <bold>l</bold> paratype, Provincia de Madrid, Manzanares el Real. Scale bar: 1 mm.</p></caption><graphic xmlns:xlink="http://www.w3.org/1999/xlink" xlink:href="zookeys-1207-205_article-117225__-g006.jpg" id="oo_1097465.jpg" position="float" orientation="portrait" xlink:type="simple"><uri content-type="original_file" xlink:type="simple">https://binary.pensoft.net/fig/1097465</uri></graphic></fig><fig id="F8" position="float" orientation="portrait"><object-id xmlns:xlink="http://www.w3.org/1999/xlink" content-type="doi" xlink:type="simple">10.3897/zookeys.1207.117225.figure8</object-id><object-id xmlns:xlink="http://www.w3.org/1999/xlink" content-type="arpha" xlink:type="simple">E5AD414F-23D2-50C2-B32D-202BB4395876</object-id><label>Figure 8.</label><caption><p><bold>a–k</bold> epipharynxes <bold>a</bold>, <bold>b</bold><italic><tp:taxon-name><tp:taxon-name-part taxon-name-part-type="genus" reg="Aphodius">A.</tp:taxon-name-part><tp:taxon-name-part taxon-name-part-type="species" reg="kraatzi">kraatzi</tp:taxon-name-part></tp:taxon-name></italic>, SV <bold>c</bold>, <bold>d</bold><italic><tp:taxon-name><tp:taxon-name-part taxon-name-part-type="genus" reg="Aphodius">A.</tp:taxon-name-part><tp:taxon-name-part taxon-name-part-type="species" reg="isikdagensis">isikdagensis</tp:taxon-name-part></tp:taxon-name></italic> paratypes, TR, Ḉamildere <bold>e</bold>, <bold>f</bold><italic><tp:taxon-name><tp:taxon-name-part taxon-name-part-type="genus" reg="Aphodius">A.</tp:taxon-name-part><tp:taxon-name-part taxon-name-part-type="species" reg="felix">felix</tp:taxon-name-part></tp:taxon-name></italic> sp. nov., paratypes <bold>g</bold>, <bold>h</bold><italic><tp:taxon-name><tp:taxon-name-part taxon-name-part-type="genus" reg="Aphodius">A.</tp:taxon-name-part><tp:taxon-name-part taxon-name-part-type="species" reg="bameuli">bameuli</tp:taxon-name-part></tp:taxon-name></italic> paratypes <bold>i</bold><italic><tp:taxon-name><tp:taxon-name-part taxon-name-part-type="genus" reg="Aphodius">A.</tp:taxon-name-part><tp:taxon-name-part taxon-name-part-type="species" reg="alberti">alberti</tp:taxon-name-part></tp:taxon-name></italic>?, AR <bold>j</bold><italic><tp:taxon-name><tp:taxon-name-part taxon-name-part-type="genus" reg="Aphodius">A.</tp:taxon-name-part><tp:taxon-name-part taxon-name-part-type="species" reg="krelli">krelli</tp:taxon-name-part></tp:taxon-name></italic> sp. nov., paratype <bold>k</bold>, <bold>l</bold><italic><tp:taxon-name><tp:taxon-name-part taxon-name-part-type="genus" reg="Aphodius">A.</tp:taxon-name-part><tp:taxon-name-part taxon-name-part-type="species" reg="alberti">alberti</tp:taxon-name-part></tp:taxon-name></italic> sp. nov., paratypes. Scale bar: 0.5 mm</p></caption><graphic xmlns:xlink="http://www.w3.org/1999/xlink" xlink:href="zookeys-1207-205_article-117225__-g008.jpg" id="oo_1097467.jpg" position="float" orientation="portrait" xlink:type="simple"><uri content-type="original_file" xlink:type="simple">https://binary.pensoft.net/fig/1097467</uri></graphic></fig><fig id="F15" position="float" orientation="portrait"><object-id xmlns:xlink="http://www.w3.org/1999/xlink" content-type="doi" xlink:type="simple">10.3897/zookeys.1207.117225.figure15</object-id><object-id xmlns:xlink="http://www.w3.org/1999/xlink" content-type="arpha" xlink:type="simple">7C49D7EE-2EA5-53BB-83BA-F02777962E1C</object-id><label>Figure 15.</label><caption><p><italic><tp:taxon-name><tp:taxon-name-part taxon-name-part-type="genus" reg="Aphodius">Aphodius</tp:taxon-name-part><tp:taxon-name-part taxon-name-part-type="species" reg="niger">niger</tp:taxon-name-part></tp:taxon-name></italic> group, pronotal bases 1 <bold>a</bold><italic><tp:taxon-name><tp:taxon-name-part taxon-name-part-type="genus" reg="Aphodius">A.</tp:taxon-name-part><tp:taxon-name-part taxon-name-part-type="species" reg="niger">niger</tp:taxon-name-part></tp:taxon-name></italic>, Sweden, Södermanland, Tullgarn <bold>b</bold><tp:taxon-name><tp:taxon-name-part taxon-name-part-type="genus" reg="Aphodius">A.</tp:taxon-name-part><tp:taxon-name-part taxon-name-part-type="uncertainty-rank">cf.</tp:taxon-name-part><tp:taxon-name-part taxon-name-part-type="species" reg="niger">niger</tp:taxon-name-part></tp:taxon-name>, CZ, České Budějovice <bold>c</bold><italic><tp:taxon-name><tp:taxon-name-part taxon-name-part-type="genus" reg="Aphodius">A.</tp:taxon-name-part><tp:taxon-name-part taxon-name-part-type="species" reg="muscorum">muscorum</tp:taxon-name-part></tp:taxon-name></italic>, HU, Hortobágyi <bold>d</bold><italic><tp:taxon-name><tp:taxon-name-part taxon-name-part-type="genus" reg="Aphodius">A.</tp:taxon-name-part><tp:taxon-name-part taxon-name-part-type="species" reg="felix">felix</tp:taxon-name-part></tp:taxon-name></italic> sp. nov., paratype.</p></caption><graphic xmlns:xlink="http://www.w3.org/1999/xlink" xlink:href="zookeys-1207-205_article-117225__-g015.jpg" id="oo_1097476.jpg" position="float" orientation="portrait" xlink:type="simple"><uri content-type="original_file" xlink:type="simple">https://binary.pensoft.net/fig/1097476</uri></graphic></fig><fig id="F16" position="float" orientation="portrait"><object-id xmlns:xlink="http://www.w3.org/1999/xlink" content-type="doi" xlink:type="simple">10.3897/zookeys.1207.117225.figure16</object-id><object-id xmlns:xlink="http://www.w3.org/1999/xlink" content-type="arpha" xlink:type="simple">C5BE976D-83AA-51E1-AA38-5C24E4A1C349</object-id><label>Figure 16.</label><caption><p><italic><tp:taxon-name><tp:taxon-name-part taxon-name-part-type="genus" reg="Aphodius">Aphodius</tp:taxon-name-part><tp:taxon-name-part taxon-name-part-type="species" reg="niger">niger</tp:taxon-name-part></tp:taxon-name></italic> group, pronotal bases 2 <bold>a</bold><italic><tp:taxon-name><tp:taxon-name-part taxon-name-part-type="genus" reg="Aphodius">A.</tp:taxon-name-part><tp:taxon-name-part taxon-name-part-type="species" reg="bameuli">bameuli</tp:taxon-name-part></tp:taxon-name></italic> sp. nov., paratype, FR, Corsica <bold>b</bold><italic><tp:taxon-name><tp:taxon-name-part taxon-name-part-type="genus" reg="Aphodius">A.</tp:taxon-name-part><tp:taxon-name-part taxon-name-part-type="species" reg="krelli">krelli</tp:taxon-name-part></tp:taxon-name></italic> sp. nov., paratype, IT, Sardinia <bold>c</bold>, <bold>d</bold><italic><tp:taxon-name><tp:taxon-name-part taxon-name-part-type="genus" reg="Aphodius">A.</tp:taxon-name-part><tp:taxon-name-part taxon-name-part-type="species" reg="wilsonae">wilsonae</tp:taxon-name-part></tp:taxon-name></italic>, paratypes, SP, Manzanares el Real <bold>e</bold><italic><tp:taxon-name><tp:taxon-name-part taxon-name-part-type="genus" reg="Aphodius">A.</tp:taxon-name-part><tp:taxon-name-part taxon-name-part-type="species" reg="isikdagensis">isikdagensis</tp:taxon-name-part></tp:taxon-name></italic>, paratype, TR, Ḉamildere.</p></caption><graphic xmlns:xlink="http://www.w3.org/1999/xlink" xlink:href="zookeys-1207-205_article-117225__-g016.jpg" id="oo_1097478.jpg" position="float" orientation="portrait" xlink:type="simple"><uri content-type="original_file" xlink:type="simple">https://binary.pensoft.net/fig/1097478</uri></graphic></fig><fig id="F18" position="float" orientation="portrait"><object-id xmlns:xlink="http://www.w3.org/1999/xlink" content-type="doi" xlink:type="simple">10.3897/zookeys.1207.117225.figure18</object-id><object-id xmlns:xlink="http://www.w3.org/1999/xlink" content-type="arpha" xlink:type="simple">9BB82C6D-04F5-56C7-A30E-FA38C2DAC696</object-id><label>Figure 18.</label><caption><p>Legs <bold>a–h</bold><italic><tp:taxon-name><tp:taxon-name-part taxon-name-part-type="genus" reg="Aphodius">A.</tp:taxon-name-part><tp:taxon-name-part taxon-name-part-type="species" reg="plagiatus">plagiatus</tp:taxon-name-part></tp:taxon-name></italic> group, stacked photographs mid tarsi and apical portions of tibiae <bold>a</bold><italic><tp:taxon-name><tp:taxon-name-part taxon-name-part-type="genus" reg="Aphodius">A.</tp:taxon-name-part><tp:taxon-name-part taxon-name-part-type="species" reg="plagiatus">plagiatus</tp:taxon-name-part><tp:taxon-name-part taxon-name-part-type="subspecies" reg="sinoplagiatus">sinoplagiatus</tp:taxon-name-part></tp:taxon-name></italic> ssp. nov., paratype, CH, Gangca, Qinghai <bold>b</bold><italic><tp:taxon-name><tp:taxon-name-part taxon-name-part-type="genus" reg="Aphodius">A.</tp:taxon-name-part><tp:taxon-name-part taxon-name-part-type="species" reg="rodrigoi">rodrigoi</tp:taxon-name-part></tp:taxon-name></italic> sp. nov. holotype, SP, Aranjuez <bold>c</bold><italic><tp:taxon-name><tp:taxon-name-part taxon-name-part-type="genus" reg="Aphodius">A.</tp:taxon-name-part><tp:taxon-name-part taxon-name-part-type="species" reg="rutilipennis">rutilipennis</tp:taxon-name-part></tp:taxon-name></italic> (<italic><tp:taxon-name><tp:taxon-name-part taxon-name-part-type="genus" reg="Aphodius">A.</tp:taxon-name-part><tp:taxon-name-part taxon-name-part-type="species" reg="ressli">ressli</tp:taxon-name-part></tp:taxon-name></italic>, holotype), TR, Hatay <bold>d</bold><italic><tp:taxon-name><tp:taxon-name-part taxon-name-part-type="genus" reg="Aphodius">A.</tp:taxon-name-part><tp:taxon-name-part taxon-name-part-type="species" reg="chellala">chellala</tp:taxon-name-part></tp:taxon-name></italic> sp. nov., holotype, AG, Chellala <bold>e</bold><italic><tp:taxon-name><tp:taxon-name-part taxon-name-part-type="genus" reg="Aphodius">A.</tp:taxon-name-part><tp:taxon-name-part taxon-name-part-type="species" reg="discoides">discoides</tp:taxon-name-part></tp:taxon-name></italic>, neotype, IS, Keneitra <bold>f</bold>, <bold>g</bold><italic><tp:taxon-name><tp:taxon-name-part taxon-name-part-type="genus" reg="Aphodius">A.</tp:taxon-name-part><tp:taxon-name-part taxon-name-part-type="species" reg="kraatzi">kraatzi</tp:taxon-name-part></tp:taxon-name></italic><bold>f</bold> SV <bold>g</bold> RU, Karasuk, W. Siberia <bold>h</bold><italic><tp:taxon-name><tp:taxon-name-part taxon-name-part-type="genus" reg="Aphodius">A.</tp:taxon-name-part><tp:taxon-name-part taxon-name-part-type="species" reg="rusakovi">rusakovi</tp:taxon-name-part></tp:taxon-name></italic>, paratype ♂, RU, Orenburg <bold>i</bold>–<bold>t</bold><italic><tp:taxon-name><tp:taxon-name-part taxon-name-part-type="genus" reg="Aphodius">A.</tp:taxon-name-part><tp:taxon-name-part taxon-name-part-type="species" reg="niger">niger</tp:taxon-name-part></tp:taxon-name></italic> group, mid tarsi, and tibial apices <bold>i–o</bold> SEM images <bold>p–t</bold> stacked photographs <bold>i</bold><italic><tp:taxon-name><tp:taxon-name-part taxon-name-part-type="genus" reg="Aphodius">A.</tp:taxon-name-part><tp:taxon-name-part taxon-name-part-type="species" reg="niger">niger</tp:taxon-name-part></tp:taxon-name></italic>, Sweden, Södermanland, Tullgarn <bold>j</bold><italic><tp:taxon-name><tp:taxon-name-part taxon-name-part-type="genus" reg="Aphodius">A.</tp:taxon-name-part><tp:taxon-name-part taxon-name-part-type="species" reg="muscorum">muscorum</tp:taxon-name-part></tp:taxon-name></italic>, HU, Hortobágyi <bold>k</bold>, <bold>l</bold><italic><tp:taxon-name><tp:taxon-name-part taxon-name-part-type="genus" reg="Aphodius">A.</tp:taxon-name-part><tp:taxon-name-part taxon-name-part-type="species" reg="bameuli">bameuli</tp:taxon-name-part></tp:taxon-name></italic> sp. nov., paratypes, FR, Corsica <bold>m</bold>, <bold>n</bold><italic><tp:taxon-name><tp:taxon-name-part taxon-name-part-type="genus" reg="Aphodius">A.</tp:taxon-name-part><tp:taxon-name-part taxon-name-part-type="species" reg="krelli">krelli</tp:taxon-name-part></tp:taxon-name></italic> sp. nov., paratypes, IT, Sardinia <bold>o</bold><italic><tp:taxon-name><tp:taxon-name-part taxon-name-part-type="genus" reg="Aphodius">A.</tp:taxon-name-part><tp:taxon-name-part taxon-name-part-type="species" reg="wilsonae">wilsonae</tp:taxon-name-part></tp:taxon-name></italic>, paratype SP <bold>p, q</bold><italic><tp:taxon-name><tp:taxon-name-part taxon-name-part-type="genus" reg="Aphodius">A.</tp:taxon-name-part><tp:taxon-name-part taxon-name-part-type="species" reg="felix">felix</tp:taxon-name-part></tp:taxon-name></italic> sp. nov, IT, Abruzzo, Campo Felice <bold>p</bold> paratype <bold>q</bold> holotype <bold>r</bold><italic><tp:taxon-name><tp:taxon-name-part taxon-name-part-type="genus" reg="Aphodius">A.</tp:taxon-name-part><tp:taxon-name-part taxon-name-part-type="species" reg="bellumgerens">bellumgerens</tp:taxon-name-part></tp:taxon-name></italic> sp. nov., paratype, IT, Sicily <bold>s</bold><italic><tp:taxon-name><tp:taxon-name-part taxon-name-part-type="genus" reg="Aphodius">A.</tp:taxon-name-part><tp:taxon-name-part taxon-name-part-type="species" reg="isikdagensis">isikdagensis</tp:taxon-name-part></tp:taxon-name></italic>, paratype, TR, Ḉamildere <bold>t</bold><italic><tp:taxon-name><tp:taxon-name-part taxon-name-part-type="genus" reg="Aphodius">A.</tp:taxon-name-part><tp:taxon-name-part taxon-name-part-type="species" reg="alberti">alberti</tp:taxon-name-part></tp:taxon-name></italic> sp. nov., holotype, TR, Rize, Ovitdag <bold>u</bold>, <bold>v</bold> fore tibiae and tarsi of ♂♂ to show the spur. <bold>u</bold><italic><tp:taxon-name><tp:taxon-name-part taxon-name-part-type="genus" reg="Aphodius">A.</tp:taxon-name-part><tp:taxon-name-part taxon-name-part-type="species" reg="bameuli">bameuli</tp:taxon-name-part></tp:taxon-name></italic> sp. nov., paratype, FR, Corsica <bold>v</bold><italic><tp:taxon-name><tp:taxon-name-part taxon-name-part-type="genus" reg="Aphodius">A.</tp:taxon-name-part><tp:taxon-name-part taxon-name-part-type="species" reg="rusakovi">rusakovi</tp:taxon-name-part></tp:taxon-name></italic>, paratype, RU, Orenburg <bold>w</bold>, <bold>x</bold> apex of hind tibia to show the short spines <bold>w</bold><italic><tp:taxon-name><tp:taxon-name-part taxon-name-part-type="genus" reg="Aphodius">A.</tp:taxon-name-part><tp:taxon-name-part taxon-name-part-type="species" reg="muscorum">muscorum</tp:taxon-name-part></tp:taxon-name></italic>, HU <bold>x</bold><italic><tp:taxon-name><tp:taxon-name-part taxon-name-part-type="genus" reg="Aphodius">A.</tp:taxon-name-part><tp:taxon-name-part taxon-name-part-type="species" reg="wilsonae">wilsonae</tp:taxon-name-part></tp:taxon-name></italic>, paratype, SP. Scale bar: 1 mm.</p></caption><graphic xmlns:xlink="http://www.w3.org/1999/xlink" xlink:href="zookeys-1207-205_article-117225__-g018.jpg" id="oo_1097482.jpg" position="float" orientation="portrait" xlink:type="simple"><uri content-type="original_file" xlink:type="simple">https://binary.pensoft.net/fig/1097482</uri></graphic></fig><fig id="F21" position="float" orientation="portrait"><object-id xmlns:xlink="http://www.w3.org/1999/xlink" content-type="doi" xlink:type="simple">10.3897/zookeys.1207.117225.figure21</object-id><object-id xmlns:xlink="http://www.w3.org/1999/xlink" content-type="arpha" xlink:type="simple">B6C750F3-944C-5C30-BEB1-F0D083D68E30</object-id><label>Figure 21.</label><caption><p>Metaventrites, <italic><tp:taxon-name><tp:taxon-name-part taxon-name-part-type="genus" reg="Aphodius">A.</tp:taxon-name-part><tp:taxon-name-part taxon-name-part-type="species" reg="niger">niger</tp:taxon-name-part></tp:taxon-name></italic> group <bold>a–d</bold><italic><tp:taxon-name><tp:taxon-name-part taxon-name-part-type="genus" reg="Aphodius">A.</tp:taxon-name-part><tp:taxon-name-part taxon-name-part-type="species" reg="niger">niger</tp:taxon-name-part></tp:taxon-name></italic><bold>a</bold>, <bold>c</bold>, <bold>d</bold> SV, Södermanland, Tullgarn <bold>b</bold> GB, Hampshire, New Forest <bold>a</bold>, <bold>b</bold> ♂ <bold>c</bold>, <bold>d</bold> ♀ <bold>e</bold>, <bold>g–j</bold><italic><tp:taxon-name><tp:taxon-name-part taxon-name-part-type="genus" reg="Aphodius">A.</tp:taxon-name-part><tp:taxon-name-part taxon-name-part-type="species" reg="muscorum">muscorum</tp:taxon-name-part></tp:taxon-name></italic><bold>e</bold> holotype ♀, HU, Vörös-tó <bold>f</bold><italic><tp:taxon-name><tp:taxon-name-part taxon-name-part-type="genus" reg="Aphodius">A.</tp:taxon-name-part><tp:taxon-name-part taxon-name-part-type="species" reg="felix">felix</tp:taxon-name-part></tp:taxon-name></italic> sp. nov., paratype ♂, IT, Campo Felice <bold>g</bold> ♂, HU, Hortobágyi <bold>h</bold>, <bold>i</bold> ♀♀, HU, Kisujszallas <bold>j</bold> ♀, HU, Josvafo <bold>k</bold><italic><tp:taxon-name><tp:taxon-name-part taxon-name-part-type="genus" reg="Aphodius">A.</tp:taxon-name-part><tp:taxon-name-part taxon-name-part-type="species" reg="felix">felix</tp:taxon-name-part></tp:taxon-name></italic> sp. nov. paratype ♀, IT, Campo Felice <bold>l</bold>, <bold>m</bold><italic><tp:taxon-name><tp:taxon-name-part taxon-name-part-type="genus" reg="Aphodius">A.</tp:taxon-name-part><tp:taxon-name-part taxon-name-part-type="species" reg="bellumgerens">bellumgerens</tp:taxon-name-part></tp:taxon-name></italic> sp. nov., paratypes, IT, Sicily, Piano Battaglia <bold>l</bold> ♂ <bold>m</bold> ♀ <bold>n</bold>, <bold>o</bold><italic><tp:taxon-name><tp:taxon-name-part taxon-name-part-type="genus" reg="Aphodius">A.</tp:taxon-name-part><tp:taxon-name-part taxon-name-part-type="species" reg="alberti">alberti</tp:taxon-name-part></tp:taxon-name></italic> sp. nov., paratypes, TR, Rize, Ovitdag <bold>n</bold> ♂, <bold>o</bold> ♀ <bold>p</bold>–<bold>r</bold><italic><tp:taxon-name><tp:taxon-name-part taxon-name-part-type="genus" reg="Aphodius">A.</tp:taxon-name-part><tp:taxon-name-part taxon-name-part-type="species" reg="bameuli">bameuli</tp:taxon-name-part></tp:taxon-name></italic> sp. nov., paratypes, FR, Corsica <bold>p</bold> ♂ <bold>q</bold>, <bold>r</bold> ♀ <bold>s</bold>, <bold>t</bold><italic><tp:taxon-name><tp:taxon-name-part taxon-name-part-type="genus" reg="Aphodius">A.</tp:taxon-name-part><tp:taxon-name-part taxon-name-part-type="species" reg="krelli">krelli</tp:taxon-name-part></tp:taxon-name></italic> sp. nov., paratypes, IT, Sardinia <bold>s</bold> ♂ <bold>t</bold> ♀ <bold>u</bold>–<bold>w</bold><italic><tp:taxon-name><tp:taxon-name-part taxon-name-part-type="genus" reg="Aphodius">A.</tp:taxon-name-part><tp:taxon-name-part taxon-name-part-type="species" reg="wilsonae">wilsonae</tp:taxon-name-part></tp:taxon-name></italic>, paratypes <bold>u</bold>, <bold>v</bold> SP, Manzanares el Real <bold>u</bold> ♂ <bold>v</bold> ♀ <bold>w</bold> ♀, SP, El Vellon <bold>x</bold>, <bold>y</bold><italic><tp:taxon-name><tp:taxon-name-part taxon-name-part-type="genus" reg="Aphodius">A.</tp:taxon-name-part><tp:taxon-name-part taxon-name-part-type="species" reg="isikdagensis">isikdagensis</tp:taxon-name-part></tp:taxon-name></italic>, paratypes, TR, Ḉamildere <bold>x</bold> ♂ <bold>y</bold> ♀. Scale bar: 0.5 mm.</p></caption><graphic xmlns:xlink="http://www.w3.org/1999/xlink" xlink:href="zookeys-1207-205_article-117225__-g021.jpg" id="oo_1097488.jpg" position="float" orientation="portrait" xlink:type="simple"><uri content-type="original_file" xlink:type="simple">https://binary.pensoft.net/fig/1097488</uri></graphic></fig><fig id="F23" position="float" orientation="portrait"><object-id xmlns:xlink="http://www.w3.org/1999/xlink" content-type="doi" xlink:type="simple">10.3897/zookeys.1207.117225.figure23</object-id><object-id xmlns:xlink="http://www.w3.org/1999/xlink" content-type="arpha" xlink:type="simple">9A57E8CF-9316-5F84-A3B3-E64CFC5D5ADD</object-id><label>Figure 23.</label><caption><p><italic><tp:taxon-name><tp:taxon-name-part taxon-name-part-type="genus" reg="Aphodius">A.</tp:taxon-name-part><tp:taxon-name-part taxon-name-part-type="species" reg="niger">niger</tp:taxon-name-part></tp:taxon-name></italic> group, aedeagi with inflated endophalli, stacked photographs and SEM images <bold>a–e, g–w</bold> right lateral view <bold>f</bold> viewed from above <bold>a–c</bold><italic><tp:taxon-name><tp:taxon-name-part taxon-name-part-type="genus" reg="Aphodius">A.</tp:taxon-name-part><tp:taxon-name-part taxon-name-part-type="species" reg="niger">niger</tp:taxon-name-part></tp:taxon-name></italic>, SV, Södermanland, Tullgarn <bold>a</bold> stacked photograph <bold>b</bold> the same aedeagus, SEM image <bold>c</bold> detail of endophallic teeth <bold>d–f</bold><italic><tp:taxon-name><tp:taxon-name-part taxon-name-part-type="genus" reg="Aphodius">A.</tp:taxon-name-part><tp:taxon-name-part taxon-name-part-type="species" reg="niger">niger</tp:taxon-name-part></tp:taxon-name></italic>, GB, Hampshire, New Forest <bold>d</bold> stacked photograph <bold>e</bold>, <bold>f</bold> SEM images <bold>g–i</bold><italic><tp:taxon-name><tp:taxon-name-part taxon-name-part-type="genus" reg="Aphodius">A.</tp:taxon-name-part><tp:taxon-name-part taxon-name-part-type="species" reg="wilsonae">wilsonae</tp:taxon-name-part></tp:taxon-name></italic>, SP, Areños <bold>g</bold> stacked photograph <bold>h</bold> SEM image, <bold>i</bold> detail of endophallic teeth <bold>j–l</bold><italic><tp:taxon-name><tp:taxon-name-part taxon-name-part-type="genus" reg="Aphodius">A.</tp:taxon-name-part><tp:taxon-name-part taxon-name-part-type="species" reg="bameuli">bameuli</tp:taxon-name-part></tp:taxon-name></italic> sp. nov., holotype <bold>j</bold> stacked photograph <bold>k</bold> SEM image <bold>l</bold> detail of endophallic teeth <bold>m–o</bold><italic><tp:taxon-name><tp:taxon-name-part taxon-name-part-type="genus" reg="Aphodius">A.</tp:taxon-name-part><tp:taxon-name-part taxon-name-part-type="species" reg="krelli">krelli</tp:taxon-name-part></tp:taxon-name></italic> sp. nov., holotype <bold>m</bold> stacked photograph <bold>n</bold> SEM image <bold>o</bold> detail of endophallic teeth <bold>p–r</bold><italic><tp:taxon-name><tp:taxon-name-part taxon-name-part-type="genus" reg="Aphodius">A.</tp:taxon-name-part><tp:taxon-name-part taxon-name-part-type="species" reg="bellumgerens">bellumgerens</tp:taxon-name-part></tp:taxon-name></italic> sp. nov., paratype <bold>p</bold> stacked photograph <bold>q</bold> SEM image <bold>r</bold> detail of endophallic teeth <bold>s</bold>, <bold>t</bold><italic><tp:taxon-name><tp:taxon-name-part taxon-name-part-type="genus" reg="Aphodius">A.</tp:taxon-name-part><tp:taxon-name-part taxon-name-part-type="species" reg="bellumgerens">bellumgerens</tp:taxon-name-part></tp:taxon-name></italic> sp. nov., holotype <bold>s</bold> stacked photograph <bold>t</bold> SEM image of endophallus <bold>u</bold><italic><tp:taxon-name><tp:taxon-name-part taxon-name-part-type="genus" reg="Aphodius">A.</tp:taxon-name-part><tp:taxon-name-part taxon-name-part-type="species" reg="muscorum">muscorum</tp:taxon-name-part></tp:taxon-name></italic>, HU, Hortobágyi, stacked photograph <bold>v</bold>, <bold>w</bold><italic><tp:taxon-name><tp:taxon-name-part taxon-name-part-type="genus" reg="Aphodius">A.</tp:taxon-name-part><tp:taxon-name-part taxon-name-part-type="species" reg="felix">felix</tp:taxon-name-part></tp:taxon-name></italic> sp. nov., holotype, SEM images <bold>v</bold> aedeagus <bold>w</bold> detail of endophallic teeth. Black Scale bar: 0.5 mm for aedeagi and endophallus, white SEM scale on black background: 50 μm for details of endophallic teeth.</p></caption><graphic xmlns:xlink="http://www.w3.org/1999/xlink" xlink:href="zookeys-1207-205_article-117225__-g023.jpg" id="oo_1097492.jpg" position="float" orientation="portrait" xlink:type="simple"><uri content-type="original_file" xlink:type="simple">https://binary.pensoft.net/fig/1097492</uri></graphic></fig><fig id="F25" position="float" orientation="portrait"><object-id xmlns:xlink="http://www.w3.org/1999/xlink" content-type="doi" xlink:type="simple">10.3897/zookeys.1207.117225.figure25</object-id><object-id xmlns:xlink="http://www.w3.org/1999/xlink" content-type="arpha" xlink:type="simple">41930B1C-8448-5C7B-A940-0E80741E3032</object-id><label>Figure 25.</label><caption><p>Aedeagal encasements (9<sup>th</sup> abdominal sternite) <bold>a</bold><italic><tp:taxon-name><tp:taxon-name-part taxon-name-part-type="genus" reg="Aphodius">A.</tp:taxon-name-part><tp:taxon-name-part taxon-name-part-type="species" reg="niger">niger</tp:taxon-name-part></tp:taxon-name></italic>, GB, Hampshire, New Forest <bold>b</bold><italic><tp:taxon-name><tp:taxon-name-part taxon-name-part-type="genus" reg="Aphodius">A.</tp:taxon-name-part><tp:taxon-name-part taxon-name-part-type="species" reg="muscorum">muscorum</tp:taxon-name-part></tp:taxon-name></italic>, HU, Hortobagyi <bold>c</bold><italic><tp:taxon-name><tp:taxon-name-part taxon-name-part-type="genus" reg="Aphodius">A.</tp:taxon-name-part><tp:taxon-name-part taxon-name-part-type="species" reg="felix">felix</tp:taxon-name-part></tp:taxon-name></italic> sp. nov., IT, Campo Felice <bold>d</bold><italic><tp:taxon-name><tp:taxon-name-part taxon-name-part-type="genus" reg="Aphodius">A.</tp:taxon-name-part><tp:taxon-name-part taxon-name-part-type="species" reg="alberti">alberti</tp:taxon-name-part></tp:taxon-name></italic> sp. nov., TU, Ovit Dağı <bold>e</bold><italic><tp:taxon-name><tp:taxon-name-part taxon-name-part-type="genus" reg="Aphodius">A.</tp:taxon-name-part><tp:taxon-name-part taxon-name-part-type="species" reg="bellumgerens">bellumgerens</tp:taxon-name-part></tp:taxon-name></italic> sp. nov., IT, Sicily, Piano Battaglia <bold>f</bold><italic><tp:taxon-name><tp:taxon-name-part taxon-name-part-type="genus" reg="Aphodius">A.</tp:taxon-name-part><tp:taxon-name-part taxon-name-part-type="species" reg="bameuli">bameuli</tp:taxon-name-part></tp:taxon-name></italic> sp. nov., FR, Corsica, Haute-Corse <bold>g</bold><italic><tp:taxon-name><tp:taxon-name-part taxon-name-part-type="genus" reg="Aphodius">A.</tp:taxon-name-part><tp:taxon-name-part taxon-name-part-type="species" reg="wilsonae">wilsonae</tp:taxon-name-part></tp:taxon-name></italic>, SP, Cantabria, Corconte <bold>h</bold><italic><tp:taxon-name><tp:taxon-name-part taxon-name-part-type="genus" reg="Aphodius">A.</tp:taxon-name-part><tp:taxon-name-part taxon-name-part-type="species" reg="kraatzi">kraatzi</tp:taxon-name-part></tp:taxon-name></italic>, RU, Chita Reg. <bold>i</bold><italic><tp:taxon-name><tp:taxon-name-part taxon-name-part-type="genus" reg="Aphodius">A.</tp:taxon-name-part><tp:taxon-name-part taxon-name-part-type="species" reg="plagiatus">plagiatus</tp:taxon-name-part></tp:taxon-name></italic>, UK, Norfolk, Hunstanton <bold>j</bold><italic><tp:taxon-name><tp:taxon-name-part taxon-name-part-type="genus" reg="Aphodius">A.</tp:taxon-name-part><tp:taxon-name-part taxon-name-part-type="species" reg="plagiatus">plagiatus</tp:taxon-name-part></tp:taxon-name></italic>, CN, Beijing <bold>k</bold><italic><tp:taxon-name><tp:taxon-name-part taxon-name-part-type="genus" reg="Aphodius">A.</tp:taxon-name-part><tp:taxon-name-part taxon-name-part-type="species" reg="rodrigoi">rodrigoi</tp:taxon-name-part></tp:taxon-name></italic> sp. nov., SP, Madrid, Aranjuez <bold>l</bold><italic><tp:taxon-name><tp:taxon-name-part taxon-name-part-type="genus" reg="Aphodius">A.</tp:taxon-name-part><tp:taxon-name-part taxon-name-part-type="species" reg="chellala">chellala</tp:taxon-name-part></tp:taxon-name></italic> sp. nov., AG, Chellala, paratype <bold>m</bold><italic><tp:taxon-name><tp:taxon-name-part taxon-name-part-type="genus" reg="Aphodius">A.</tp:taxon-name-part><tp:taxon-name-part taxon-name-part-type="species" reg="rutilipennis">rutilipennis</tp:taxon-name-part></tp:taxon-name></italic> sp. nov., CY, Konakli, paratype <bold>n</bold><italic><tp:taxon-name><tp:taxon-name-part taxon-name-part-type="genus" reg="Aphodius">A.</tp:taxon-name-part><tp:taxon-name-part taxon-name-part-type="species" reg="discoides">discoides</tp:taxon-name-part></tp:taxon-name></italic> sp. nov., paratype. Scale bar: 0.5 mm.</p></caption><graphic xmlns:xlink="http://www.w3.org/1999/xlink" xlink:href="zookeys-1207-205_article-117225__-g025.jpg" id="oo_1097496.jpg" position="float" orientation="portrait" xlink:type="simple"><uri content-type="original_file" xlink:type="simple">https://binary.pensoft.net/fig/1097496</uri></graphic></fig><fig id="F26" position="float" orientation="portrait"><object-id xmlns:xlink="http://www.w3.org/1999/xlink" content-type="doi" xlink:type="simple">10.3897/zookeys.1207.117225.figure26</object-id><object-id xmlns:xlink="http://www.w3.org/1999/xlink" content-type="arpha" xlink:type="simple">FE331690-A95E-5687-AB94-295A7D879F6C</object-id><label>Figure 26.</label><caption><p>Spermathecae <bold>a–e</bold><italic><tp:taxon-name><tp:taxon-name-part taxon-name-part-type="genus" reg="Aphodius">A.</tp:taxon-name-part><tp:taxon-name-part taxon-name-part-type="species" reg="plagiatus">plagiatus</tp:taxon-name-part><tp:taxon-name-part taxon-name-part-type="subspecies" reg="plagiatus">plagiatus</tp:taxon-name-part></tp:taxon-name></italic><bold>a</bold> CZ, Dobre Pole <bold>b</bold> GB, Norfolk <bold>c</bold> KZ, Karaganda <bold>d</bold>, <bold>e</bold> RU, Transbaikal, Ulan Ude <bold>f</bold>, <bold>g</bold><italic><tp:taxon-name><tp:taxon-name-part taxon-name-part-type="genus" reg="Aphodius">A.</tp:taxon-name-part><tp:taxon-name-part taxon-name-part-type="species" reg="plagiatus">p.</tp:taxon-name-part><tp:taxon-name-part taxon-name-part-type="subspecies" reg="sinoplagiatus">sinoplagiatus</tp:taxon-name-part></tp:taxon-name></italic>, CN <bold>f</bold> Gansu <bold>g</bold> holotype, CN, Qinghai <bold>h</bold>, <bold>i</bold><tp:taxon-name><tp:taxon-name-part taxon-name-part-type="genus" reg="Aphodius">A.</tp:taxon-name-part><tp:taxon-name-part taxon-name-part-type="species" reg="discoides">discoides</tp:taxon-name-part></tp:taxon-name>, TR <bold>h</bold> Kizil dag, <bold>i</bold> Muʂ <bold>j</bold><italic><tp:taxon-name><tp:taxon-name-part taxon-name-part-type="genus" reg="Aphodius">A.</tp:taxon-name-part><tp:taxon-name-part taxon-name-part-type="species" reg="rutilipennis">rutilipennis</tp:taxon-name-part></tp:taxon-name></italic> CY, Limassol distr <bold>k</bold><italic><tp:taxon-name><tp:taxon-name-part taxon-name-part-type="genus" reg="Aphodius">A.</tp:taxon-name-part><tp:taxon-name-part taxon-name-part-type="species" reg="rutilipennis">rutilipennis</tp:taxon-name-part></tp:taxon-name></italic>?, GR Thesaloniki <bold>l</bold><italic><tp:taxon-name><tp:taxon-name-part taxon-name-part-type="genus" reg="Aphodius">A.</tp:taxon-name-part><tp:taxon-name-part taxon-name-part-type="species" reg="chellala">chellala</tp:taxon-name-part></tp:taxon-name></italic>, paratype, AG, Chellala <bold>m</bold>, <bold>n</bold><italic><tp:taxon-name><tp:taxon-name-part taxon-name-part-type="genus" reg="Aphodius">A.</tp:taxon-name-part><tp:taxon-name-part taxon-name-part-type="species" reg="rusakovi">rusakovi</tp:taxon-name-part></tp:taxon-name></italic><bold>m</bold> paratype, RU, wet but not covered <bold>n</bold> KZ, Syr-Darja <bold>o–s</bold><italic><tp:taxon-name><tp:taxon-name-part taxon-name-part-type="genus" reg="Aphodius">A.</tp:taxon-name-part><tp:taxon-name-part taxon-name-part-type="species" reg="kraatzi">kraatzi</tp:taxon-name-part></tp:taxon-name></italic><bold>o</bold>, <bold>p</bold> SK <bold>q</bold> RU, Astrakhan <bold>r</bold> RU, Lenkoran <bold>s</bold> AF, Kabul <bold>t</bold><italic><tp:taxon-name><tp:taxon-name-part taxon-name-part-type="genus" reg="Aphodius">A.</tp:taxon-name-part><tp:taxon-name-part taxon-name-part-type="species" reg="niger">niger</tp:taxon-name-part></tp:taxon-name></italic>, GB, Hampshire, New Forest <bold>u</bold><italic><tp:taxon-name><tp:taxon-name-part taxon-name-part-type="genus" reg="Aphodius">A.</tp:taxon-name-part><tp:taxon-name-part taxon-name-part-type="species" reg="muscorum">muscorum</tp:taxon-name-part></tp:taxon-name></italic> HU, Hortobágyi <bold>v</bold><italic>A <tp:taxon-name><tp:taxon-name-part taxon-name-part-type="genus" reg="Aphodius"/><tp:taxon-name-part taxon-name-part-type="species" reg="felix">felix</tp:taxon-name-part></tp:taxon-name></italic>, paratype, IT <bold>w</bold>, <bold>x</bold><italic><tp:taxon-name><tp:taxon-name-part taxon-name-part-type="genus" reg="Aphodius">A.</tp:taxon-name-part><tp:taxon-name-part taxon-name-part-type="species" reg="bameuli">bameuli</tp:taxon-name-part></tp:taxon-name></italic>, paratypes, FR <bold>y</bold><italic><tp:taxon-name><tp:taxon-name-part taxon-name-part-type="genus" reg="Aphodius">A.</tp:taxon-name-part><tp:taxon-name-part taxon-name-part-type="species" reg="krelli">krelli</tp:taxon-name-part></tp:taxon-name></italic>, sp. nov., IT <bold>z</bold><italic><tp:taxon-name><tp:taxon-name-part taxon-name-part-type="genus" reg="Aphodius">A.</tp:taxon-name-part><tp:taxon-name-part taxon-name-part-type="species" reg="bellumgerens">bellumgerens</tp:taxon-name-part></tp:taxon-name></italic> sp. nov., paratype, IT <bold>a</bold>’, <bold>b</bold>’ <italic><tp:taxon-name><tp:taxon-name-part taxon-name-part-type="genus" reg="Aphodius">A.</tp:taxon-name-part><tp:taxon-name-part taxon-name-part-type="species" reg="alberti">alberti</tp:taxon-name-part></tp:taxon-name></italic> sp. nov., TR paratypes <bold>c</bold>’ <italic><tp:taxon-name><tp:taxon-name-part taxon-name-part-type="genus" reg="Aphodius">A.</tp:taxon-name-part><tp:taxon-name-part taxon-name-part-type="species" reg="isikdagensis">isikdagensis</tp:taxon-name-part></tp:taxon-name></italic>, paratype, TR Ḉamildere <bold>d</bold>’, <bold>e</bold>’ <italic><tp:taxon-name><tp:taxon-name-part taxon-name-part-type="genus" reg="Aphodius">A.</tp:taxon-name-part><tp:taxon-name-part taxon-name-part-type="species" reg="wilsonae">wilsonae</tp:taxon-name-part></tp:taxon-name></italic>, SP <bold>d</bold>’ paratype, SP, Madrid <bold>e</bold>’ SP, Soria. Scale bar: 0.5 mm.</p></caption><graphic xmlns:xlink="http://www.w3.org/1999/xlink" xlink:href="zookeys-1207-205_article-117225__-g026.jpg" id="oo_1097499.jpg" position="float" orientation="portrait" xlink:type="simple"><uri content-type="original_file" xlink:type="simple">https://binary.pensoft.net/fig/1097499</uri></graphic></fig><fig id="F32" position="float" orientation="portrait"><object-id xmlns:xlink="http://www.w3.org/1999/xlink" content-type="doi" xlink:type="simple">10.3897/zookeys.1207.117225.figure32</object-id><object-id xmlns:xlink="http://www.w3.org/1999/xlink" content-type="arpha" xlink:type="simple">55F56517-C53B-506F-8FD3-72AC7A7E5134</object-id><label>Figure 32.</label><caption><p>Mitotic chromosomes arranged as karyotypes <bold>a–e</bold><italic><tp:taxon-name><tp:taxon-name-part taxon-name-part-type="genus" reg="Aphodius">A.</tp:taxon-name-part><tp:taxon-name-part taxon-name-part-type="species" reg="felix">felix</tp:taxon-name-part></tp:taxon-name></italic> sp. nov. IT, Abruzzo. Campo Felice <bold>a</bold>, <bold>b</bold> holotype ♂ <bold>a</bold> plain <bold>b</bold> the same nucleus C-banded <bold>c</bold> holotype ♂ C-banded, autosome 8 polymorphic, 9 subacrocentric <bold>d</bold> paratype ♂, C-banded, autosomes 8 and 9 metacentric <bold>e</bold> paratype ♀ <bold>f</bold>–<bold>i</bold><italic><tp:taxon-name><tp:taxon-name-part taxon-name-part-type="genus" reg="Aphodius">A.</tp:taxon-name-part><tp:taxon-name-part taxon-name-part-type="species" reg="bellumgerens">bellumgerens</tp:taxon-name-part></tp:taxon-name></italic> sp. nov., paratypes, IT, Sicily <bold>f</bold>, <bold>g</bold><italic><tp:taxon-name><tp:taxon-name-part taxon-name-part-type="genus" reg="Aphodius">A.</tp:taxon-name-part><tp:taxon-name-part taxon-name-part-type="species" reg="bellumgerens">bellumgerens</tp:taxon-name-part></tp:taxon-name></italic> sp. nov., ♂, paratype <bold>f</bold> plain <bold>g</bold> C-banded <bold>h</bold>, <bold>i</bold><italic><tp:taxon-name><tp:taxon-name-part taxon-name-part-type="genus" reg="Aphodius">A.</tp:taxon-name-part><tp:taxon-name-part taxon-name-part-type="species" reg="bellumgerens">bellumgerens</tp:taxon-name-part></tp:taxon-name></italic> sp. nov., ♀, paratype <bold>h</bold> plain <bold>i</bold> C-banded. Scale bar: 5 μm</p></caption><graphic xmlns:xlink="http://www.w3.org/1999/xlink" xlink:href="zookeys-1207-205_article-117225__-g032.jpg" id="oo_1097519.jpg" position="float" orientation="portrait" xlink:type="simple"><uri content-type="original_file" xlink:type="simple">https://binary.pensoft.net/fig/1097519</uri></graphic></fig><fig id="F29" position="float" orientation="portrait"><object-id xmlns:xlink="http://www.w3.org/1999/xlink" content-type="doi" xlink:type="simple">10.3897/zookeys.1207.117225.figure29</object-id><object-id xmlns:xlink="http://www.w3.org/1999/xlink" content-type="arpha" xlink:type="simple">6EBAEF70-6FF4-5FE3-BC05-C0F3267DC3BF</object-id><label>Figure 29.</label><caption><p><bold>a</bold> distribution of <italic><tp:taxon-name><tp:taxon-name-part taxon-name-part-type="genus" reg="Aphodius"/><tp:taxon-name-part taxon-name-part-type="species" reg="niger">niger</tp:taxon-name-part></tp:taxon-name></italic>-group taxa in Western and Central Europe <bold>b</bold> distribution of <italic><tp:taxon-name><tp:taxon-name-part taxon-name-part-type="genus" reg="Liothorax">Liothorax</tp:taxon-name-part></tp:taxon-name></italic> species in Central and Eastern Palearctic <bold>c</bold> distribution of <italic><tp:taxon-name><tp:taxon-name-part taxon-name-part-type="genus" reg="Aphodius"/><tp:taxon-name-part taxon-name-part-type="species" reg="plagiatus">plagiatus</tp:taxon-name-part></tp:taxon-name></italic>-group species in Central and Eastern Palearctic. The record of <italic><tp:taxon-name><tp:taxon-name-part taxon-name-part-type="genus" reg="Aphodius"/><tp:taxon-name-part taxon-name-part-type="species" reg="isikdagensis">isikdagensis</tp:taxon-name-part></tp:taxon-name></italic> with the question mark indicates a doubtful specimen from Artvin Çam, TR (Ziani Coll).</p></caption><graphic xmlns:xlink="http://www.w3.org/1999/xlink" xlink:href="zookeys-1207-205_article-117225__-g029.jpg" id="oo_1097509.jpg" position="float" orientation="portrait" xlink:type="simple"><uri content-type="original_file" xlink:type="simple">https://binary.pensoft.net/fig/1097509</uri></graphic></fig><fig id="F28" position="float" orientation="portrait"><object-id xmlns:xlink="http://www.w3.org/1999/xlink" content-type="doi" xlink:type="simple">10.3897/zookeys.1207.117225.figure28</object-id><object-id xmlns:xlink="http://www.w3.org/1999/xlink" content-type="arpha" xlink:type="simple">A84B237E-6C90-5F7B-AD65-AD669BF41C65</object-id><label>Figure 28.</label><caption><p>Habitat pictures <bold>a</bold><italic><tp:taxon-name><tp:taxon-name-part taxon-name-part-type="genus" reg="Aphodius">A.</tp:taxon-name-part><tp:taxon-name-part taxon-name-part-type="species" reg="plagiatus">plagiatus</tp:taxon-name-part></tp:taxon-name></italic>, RU, Pavlosk Park <bold>b</bold><italic><tp:taxon-name><tp:taxon-name-part taxon-name-part-type="genus" reg="Aphodius">A.</tp:taxon-name-part><tp:taxon-name-part taxon-name-part-type="species" reg="rodrigoi">rodrigoi</tp:taxon-name-part></tp:taxon-name></italic> sp. nov., SP, Toledo, Quero <bold>c</bold><italic><tp:taxon-name><tp:taxon-name-part taxon-name-part-type="genus" reg="Aphodius">A.</tp:taxon-name-part><tp:taxon-name-part taxon-name-part-type="species" reg="plagiatus">p.</tp:taxon-name-part><tp:taxon-name-part taxon-name-part-type="subspecies" reg="sinoplagiatus">sinoplagiatus</tp:taxon-name-part></tp:taxon-name></italic>, CN, Tibet, Ganca <bold>d</bold><italic><tp:taxon-name><tp:taxon-name-part taxon-name-part-type="genus" reg="Aphodius">A.</tp:taxon-name-part><tp:taxon-name-part taxon-name-part-type="species" reg="kraatzi">kraatzi</tp:taxon-name-part></tp:taxon-name></italic>, RU, Astrakhan oblast’ <bold>e</bold><italic><tp:taxon-name><tp:taxon-name-part taxon-name-part-type="genus" reg="Aphodius">A.</tp:taxon-name-part><tp:taxon-name-part taxon-name-part-type="species" reg="alberti">alberti</tp:taxon-name-part></tp:taxon-name></italic> sp. nov., TU, Ovit Dağı (photograph Copyright Yunus Yasuv) <bold>f</bold><italic><tp:taxon-name><tp:taxon-name-part taxon-name-part-type="genus" reg="Aphodius">A.</tp:taxon-name-part><tp:taxon-name-part taxon-name-part-type="species" reg="felix">felix</tp:taxon-name-part></tp:taxon-name></italic> sp. nov., IT, Campo Felice.</p></caption><graphic xmlns:xlink="http://www.w3.org/1999/xlink" xlink:href="zookeys-1207-205_article-117225__-g028.jpg" id="oo_1097505.jpg" position="float" orientation="portrait" xlink:type="simple"><uri content-type="original_file" xlink:type="simple">https://binary.pensoft.net/fig/1097505</uri></graphic></fig></tp:treatment-sec><ref-list><ref id="B33"><mixed-citation xmlns:xlink="http://www.w3.org/1999/xlink" xlink:type="simple"><person-group><name name-style="western"><surname>Maté</surname><given-names>JF</given-names></name><name name-style="western"><surname>Angus</surname><given-names>RB</given-names></name></person-group> (<year>2005</year>) <article-title>Description of a new species of <italic><tp:taxon-name><tp:taxon-name-part taxon-name-part-type="genus">Aphodius</tp:taxon-name-part></tp:taxon-name></italic> Illiger from the Iberian Peninsula and comments regarding the biogeography and ecology of the subgenus <tp:taxon-name><tp:taxon-name-part taxon-name-part-type="genus"/><tp:taxon-name-part taxon-name-part-type="subgenus">Liothorax</tp:taxon-name-part></tp:taxon-name> Motschulsky.</article-title><source>Koleopterologische Rundschau</source><volume>75</volume>: <fpage>325</fpage>–<lpage>336</lpage>.</mixed-citation></ref></ref-list></tp:taxon-treatment>
