# Supplementary material for: ﻿Towards a revision of the Palaearctic species of Aphodius Hellwig, 1798, subgenus Liothorax Motschulsky, 1860 (Coleoptera, Scarabaeidae, Aphodiinae)
Source: Zookeys. 2024 Jul 22;1207:205–99. doi: 10.3897/zookeys.1207.117225 (PMC11287083; doi:10.3897/zookeys.1207.117225)
Supplement: XML Treatment for Aphodius (Liothorax) isikdagensis [file zookeys.1207.117225-treatment15.xml]

<!DOCTYPE tp:taxon-treatment
  PUBLIC "-//TaxonX//DTD Taxonomic Treatment Publishing DTD v0 20100105//EN" "tax-treatment-NSO.dtd">
<tp:taxon-treatment xmlns:tp="http://www.plazi.org/taxpub"><tp:treatment-meta><kwd-group><label>Taxon classification</label><kwd>
                <named-content content-type="kingdom">Animalia</named-content>
              </kwd><kwd>
                <named-content content-type="order">Coleoptera</named-content>
              </kwd><kwd>
                <named-content content-type="family">Scarabaeidae</named-content>
              </kwd></kwd-group><mixed-citation publication-type="journal"><person-group><name><surname>Angus</surname><given-names>Robert B.</given-names></name><name><surname>Maté</surname><given-names>Jason F.</given-names></name><name><surname>Angus</surname><given-names>Elizabeth M.</given-names></name><name><surname>Král</surname><given-names>David</given-names></name></person-group><article-title>﻿Towards a revision of the Palaearctic species of <italic><tp:taxon-name><tp:taxon-name-part taxon-name-part-type="genus" reg="Aphodius">Aphodius</tp:taxon-name-part></tp:taxon-name></italic> Hellwig, 1798, subgenus <italic><tp:taxon-name><tp:taxon-name-part taxon-name-part-type="genus" reg="Aphodius"/><tp:taxon-name-part taxon-name-part-type="subgenus" reg="Liothorax">Liothorax</tp:taxon-name-part></tp:taxon-name></italic> Motschulsky, 1860 (<tp:taxon-name><tp:taxon-name-part taxon-name-part-type="order">Coleoptera</tp:taxon-name-part></tp:taxon-name>, <tp:taxon-name><tp:taxon-name-part taxon-name-part-type="family">Scarabaeidae</tp:taxon-name-part></tp:taxon-name>, <tp:taxon-name><tp:taxon-name-part taxon-name-part-type="subfamily">Aphodiinae</tp:taxon-name-part></tp:taxon-name>)</article-title><source>Zookeys</source><day>22</day><month>07</month><year>2024</year><volume>1207</volume><fpage>205</fpage><lpage>299</lpage><pub-id pub-id-type="doi">10.3897/zookeys.1207.117225</pub-id></mixed-citation></tp:treatment-meta><tp:nomenclature><label>﻿</label><tp:taxon-name><object-id xmlns:xlink="http://www.w3.org/1999/xlink" content-type="arpha" xlink:type="simple">90E91BD0-8620-5953-91E3-513E8E367030</object-id><tp:taxon-name-part taxon-name-part-type="genus" reg="Aphodius">Aphodius</tp:taxon-name-part> (<tp:taxon-name-part taxon-name-part-type="subgenus" reg="Liothorax">Liothorax</tp:taxon-name-part>) <tp:taxon-name-part taxon-name-part-type="species" reg="isikdagensis">isikdagensis</tp:taxon-name-part></tp:taxon-name><tp:taxon-authority>(Balthasar, 1952)</tp:taxon-authority><xref ref-type="fig" rid="F3">Figs 3c, d</xref><xref ref-type="fig" rid="F6">, 6a, b</xref><xref ref-type="fig" rid="F16">, 16e</xref><xref ref-type="fig" rid="F18">, 18s</xref><xref ref-type="fig" rid="F24">, 24c</xref><xref ref-type="fig" rid="F26">, 26c ’</xref><tp:nomenclature-citation-list><tp:nomenclature-citation><tp:taxon-name><tp:taxon-name-part taxon-name-part-type="genus" reg="Aphodius">Aphodius</tp:taxon-name-part> (<tp:taxon-name-part taxon-name-part-type="subgenus" reg="Ataeniomorphus">Ataeniomorphus</tp:taxon-name-part>) <tp:taxon-name-part taxon-name-part-type="species" reg="isikdagensis">isikdagensis</tp:taxon-name-part></tp:taxon-name><comment>Balthasar, 1952: 22.</comment></tp:nomenclature-citation></tp:nomenclature-citation-list></tp:nomenclature><tp:treatment-sec sec-type="type material" id="SECID0EZUCM"><title>Type material studied.</title><p><bold><italic>Holotype</italic></bold> (labelled as ♂, undissected), with the locality data as given above and a label “<tp:taxon-name><tp:taxon-name-part taxon-name-part-type="genus" reg="Aphodius">Aphodius</tp:taxon-name-part> (<tp:taxon-name-part taxon-name-part-type="subgenus" reg="Ataeniomorphus">Ataeniomorphus</tp:taxon-name-part>) <tp:taxon-name-part taxon-name-part-type="species" reg="isikdagensis">isikdagensis</tp:taxon-name-part></tp:taxon-name> n. sp., Dr V. Balthasar”. At present <italic><tp:taxon-name><tp:taxon-name-part taxon-name-part-type="genus" reg="Aphodius">A.</tp:taxon-name-part><tp:taxon-name-part taxon-name-part-type="species" reg="isikdagensis">isikdagensis</tp:taxon-name-part></tp:taxon-name></italic> is known only from the type series, the holotype and seven paratypes, one labelled as ♀ allotype, with the locality data Çamlidere, Isik d., Anat. 23.vi.47. Exp. N. Mus. ČSR. <bold><italic>Paratypes</italic></bold>: 1 labelled as ♀ allotype and 6 paratypes, noted by Balthasar as 4♂♂ and 2♀♀. Thus 1 paratype is unaccounted for. Balthasar does not appear to have dissected any of the types (though a male paratype had been dissected) and apparently distinguished the sexes on the degree of clypeal bulging and the degree to which the genae were angled out at their junction with the clypeus. Both these characters are clear in two of the paratypes (Figs <xref ref-type="fig" rid="F3">3c, d</xref>, <xref ref-type="fig" rid="F6">6a, b</xref>) the largest of the ♂♂ and ♀♀, but not in two other ♀♀ where the reduced clypeal bulging is clear, but not the outward angling of the genae. Assuming 1 ♂ paratype is elsewhere, the 6 paratypes noted by Balthasar comprise 2♂♂ and 4♀♀. It may be that Balthasar inadvertently switched the numbers of males and females. Balthasar gives the length range as 4.5–5.5 mm. Our measurements are based on stacked images.</p></tp:treatment-sec><tp:treatment-sec sec-type="material" id="SECID0EIWCM"><title>Additional material studied.</title><p>One male, Turkey, Artvin Çam gec. 2000 m, coll. Ziani, shown by its aedeagus (Fig. <xref ref-type="fig" rid="F24">24k</xref>) to belong to the <italic><tp:taxon-name><tp:taxon-name-part taxon-name-part-type="genus" reg="Aphodius">A.</tp:taxon-name-part><tp:taxon-name-part taxon-name-part-type="species" reg="niger">niger</tp:taxon-name-part></tp:taxon-name></italic> section, may belong here. Its length is 4.64 mm, width 1.89 mm, so it is within the size range of <italic><tp:taxon-name><tp:taxon-name-part taxon-name-part-type="genus" reg="Aphodius">A.</tp:taxon-name-part><tp:taxon-name-part taxon-name-part-type="species" reg="isikdagensis">isikdagensis</tp:taxon-name-part></tp:taxon-name></italic>, with which it also agrees in the brown, not blackish, legs, though the maxillary palpi are black. The aedeagus (Fig. <xref ref-type="fig" rid="F24">24k</xref>) in lateral view is shown to have the parameres only weakly downturned apically.</p></tp:treatment-sec><tp:treatment-sec sec-type="Differential diagnosis" id="SECID0EMXCM"><title>Differential diagnosis.</title><p>The larger of the two known Turkish species, identified as a member of the <italic><tp:taxon-name><tp:taxon-name-part taxon-name-part-type="genus" reg="Aphodius">A.</tp:taxon-name-part><tp:taxon-name-part taxon-name-part-type="species" reg="niger">niger</tp:taxon-name-part></tp:taxon-name></italic> group by the large recurved endophallic teeth (Fig. <xref ref-type="fig" rid="F24">24c</xref>). Maxillary palpi mid-brown. Epipharynx (Fig. <xref ref-type="fig" rid="F8">8c, d</xref>) with apophobae arranged in narrow bands ca two bristles wide.</p></tp:treatment-sec><tp:treatment-sec sec-type="redescription" id="SECID0EFYCM"><title>Redescription.</title><p>General appearance (Fig. <xref ref-type="fig" rid="F3">3c, d</xref>). Length 4.6–5.8 mm, width 1.9–2.5 mm. Head black, browner towards the anterior and lateral margins, no tubercle on frontoclypeal suture. Frontoclypeal suture fine and straight-transverse over middle 1/3, at either end of this either effaced or angled forward to reach the edge of the head at the junction of the clypeus and genae. Outer margin of genae more or continuous with that of the frons in male, distinctly angled outwards in female (Fig. <xref ref-type="fig" rid="F6">6a, b</xref>). Clypeus moderately bulging upwards medially in male, weakly so in the female, anterior margin broadly excised medially, the sides of this excision bluntly rounded. Punctation rather weak, sometimes stronger and tending to be rugose towards the anterior and lateral margins. Epipharynx (Fig. <xref ref-type="fig" rid="F8">8c, d</xref>) with the central tylus strongly projecting and the anterior margin of the clithra clearly excised either side. Central darkened sclerotised epitorma broadly triangular, the whole median darkened region appearing widest at base (Fig. <xref ref-type="fig" rid="F8">8c</xref>) or narrowed basally (Fig. <xref ref-type="fig" rid="F8">8d</xref>). Acropariae virtually absent, chaetopedia strong, six or seven each side. Surface of gymnopedia covered with small tooth-like asperities. Prophobae quite strong, clustered at the edges of the sclerotised mesoepitorma, apophobae fine, arranged in a narrow slightly irregular band ca two bristles wide, outside the chaetopariae. Antennae and palpi mid brown. Pronotum (Fig. <xref ref-type="fig" rid="F6">6a, b</xref>) hemicylindrical, highly arched transversely, scarcely at all longitudinally. Entire lateral margins visible from above. Surface with double punctation, male paratype with the larger punctures separated by at least twice their diameter, sparser on disc. The female paratype has the punctation sparser and finer. Posterior margin completely bordered (Figs <xref ref-type="fig" rid="F6">6a, b</xref>, <xref ref-type="fig" rid="F16">16e</xref>), the border wider medially, narrowed but continuous round the posterior corners.</p><p>Scutellum pentagonal, elongate, glossy, sometimes with a few punctures medio-basally. Elytra black, interstices flat, 6–8× width of the striae, with fine isodiametric reticulation and sparse fine punctures (Fig. <xref ref-type="fig" rid="F17">17k</xref>).</p><p>Metaventrite (Fig. <xref ref-type="fig" rid="F21">21x, y</xref>) moderately punctured, flattened over median diamond-shaped plate, sometimes with an impressed median line. Legs mid brown, basal segment of mesotarsi elongate, either clearly longer than the longer tibial spur, or ca the same length (Fig. <xref ref-type="fig" rid="F18">18s</xref>).</p><p>Aedeagus (Fig. <xref ref-type="fig" rid="F24">24c</xref>): total length ca 1.1 mm, parameres length ca 0.48 mm, basal piece length ca 0.64 mm, length of endophallic tooth-field ca 0.70 mm. Length of longest tooth on endophallus (measured from photograph) ca 60 μm. Parameres with darkened sclerotised strut running from near the outer margin at the base to the inner margin at apex, where the apical sensory pads run round the apex from the tip of the oblique strut to the outer edge, almost to its outer apical angle.</p></tp:treatment-sec><tp:treatment-sec sec-type="remarks" id="SECID0EB1CM"><title>Remarks.</title><p>This species is identified as a member of the <italic><tp:taxon-name><tp:taxon-name-part taxon-name-part-type="genus" reg="Aphodius">Aphodius</tp:taxon-name-part><tp:taxon-name-part taxon-name-part-type="species" reg="niger">niger</tp:taxon-name-part></tp:taxon-name></italic> group by the large, recurved teeth on its endophallus (Fig. <xref ref-type="fig" rid="F24">24c</xref>), and the parameres with the apical sensory pads running round the apex from the tip of the oblique strut to the outer edge. This may be the result of collapse of only weakly downturned apically parameres as a result of drying.</p><p><xref ref-type="bibr" rid="B14">Dellacasa et al. (2001b)</xref> regarded this species as conspecific with <italic><tp:taxon-name><tp:taxon-name-part taxon-name-part-type="genus" reg="Aphodius">A.</tp:taxon-name-part><tp:taxon-name-part taxon-name-part-type="species" reg="rutilipennis">rutilipennis</tp:taxon-name-part></tp:taxon-name></italic>, at that time known as <italic><tp:taxon-name><tp:taxon-name-part taxon-name-part-type="genus" reg="Aphodius">A.</tp:taxon-name-part><tp:taxon-name-part taxon-name-part-type="species" reg="ressli">ressli</tp:taxon-name-part></tp:taxon-name></italic> (Petrovitz, 1962). They figure the aedeagus (without the endophallus in its sac), but the parameres do not really match those of the paratype shown in Fig. <xref ref-type="fig" rid="F24">24c</xref>. <xref ref-type="bibr" rid="B15">Dellacasa et al. (2007)</xref>, in their revision of the world species of <italic><tp:taxon-name><tp:taxon-name-part taxon-name-part-type="genus" reg="Liothorax">Liothorax</tp:taxon-name-part></tp:taxon-name></italic>, show the same figure of the aedeagus.</p><p>At present <italic><tp:taxon-name><tp:taxon-name-part taxon-name-part-type="genus" reg="Aphodius">A.</tp:taxon-name-part><tp:taxon-name-part taxon-name-part-type="species" reg="isikdagensis">isikdagensis</tp:taxon-name-part></tp:taxon-name></italic> is known only from the type series, the holotype and seven paratypes, one labelled as ♀ allotype, with the locality data Çamlidere, Isik d., Anat. 23.vi.47. Exp. N. Mus. ČSR (Fig. <xref ref-type="fig" rid="F29">29b, c</xref>). Other Turkish material (Vilayet Rize, Ovitdagi gecidi m 2600, coll. Balerio; Kizildag Gecidi 2290 m, coll. Král; Artvin Çam gec. 2000 m, coll. Ziani) is shown by its parameres to belong to the <italic><tp:taxon-name><tp:taxon-name-part taxon-name-part-type="genus" reg="Aphodius">A.</tp:taxon-name-part><tp:taxon-name-part taxon-name-part-type="species" reg="niger">niger</tp:taxon-name-part></tp:taxon-name></italic> species complex, and this is also true of a male from central Armenia, Selim Pass 2350 m, coll. Ziani. See discussion of <italic><tp:taxon-name><tp:taxon-name-part taxon-name-part-type="genus" reg="Liothorax">L.</tp:taxon-name-part><tp:taxon-name-part taxon-name-part-type="species" reg="alberti">alberti</tp:taxon-name-part></tp:taxon-name></italic> sp. nov.</p></tp:treatment-sec><tp:treatment-sec><!--Section generated to contain objects referenced in tp:taxon-treatment.--><fig id="F3" position="float" orientation="portrait"><object-id xmlns:xlink="http://www.w3.org/1999/xlink" content-type="doi" xlink:type="simple">10.3897/zookeys.1207.117225.figure3</object-id><object-id xmlns:xlink="http://www.w3.org/1999/xlink" content-type="arpha" xlink:type="simple">FE44B5F9-D8AC-5830-ADAC-CCDACBB50F1B</object-id><label>Figure 3.</label><caption><p><bold>a–i</bold> whole beetles <bold>a</bold>, <bold>b</bold><italic><tp:taxon-name><tp:taxon-name-part taxon-name-part-type="genus" reg="Aphodius">A.</tp:taxon-name-part><tp:taxon-name-part taxon-name-part-type="species" reg="kraatzi">kraatzi</tp:taxon-name-part></tp:taxon-name></italic><bold>a</bold> AF, Kabul, ♀ <bold>b</bold> KZ, Kyzil Kum <bold>c</bold>, <bold>d</bold><italic><tp:taxon-name><tp:taxon-name-part taxon-name-part-type="genus" reg="Aphodius">A.</tp:taxon-name-part><tp:taxon-name-part taxon-name-part-type="species" reg="isikdagensis">isikdagensis</tp:taxon-name-part></tp:taxon-name></italic>, TR, Ḉamildere <bold>c</bold> ♂ paratype <bold>d</bold> ♀ paratype <bold>e</bold>–<bold>g</bold><italic><tp:taxon-name><tp:taxon-name-part taxon-name-part-type="genus" reg="Aphodius">A.</tp:taxon-name-part><tp:taxon-name-part taxon-name-part-type="species" reg="alberti">alberti</tp:taxon-name-part></tp:taxon-name></italic> sp. nov., TR. Rize, Ovitdagi <bold>e</bold> holotype ♂ <bold>f</bold> paratype ♂ <bold>g</bold> paratype ♀ <bold>h</bold><italic><tp:taxon-name><tp:taxon-name-part taxon-name-part-type="genus" reg="Aphodius">A.</tp:taxon-name-part><tp:taxon-name-part taxon-name-part-type="species" reg="alberti">alberti</tp:taxon-name-part></tp:taxon-name></italic>?, ♂, AR, Armenia <bold>i</bold><italic><tp:taxon-name><tp:taxon-name-part taxon-name-part-type="genus" reg="Aphodius">A.</tp:taxon-name-part><tp:taxon-name-part taxon-name-part-type="species" reg="isikdagensis">isikdagensis</tp:taxon-name-part></tp:taxon-name></italic>?, ♂, TR, Artvin. Scale bar: 1 mm.</p></caption><graphic xmlns:xlink="http://www.w3.org/1999/xlink" xlink:href="zookeys-1207-205_article-117225__-g003.jpg" id="oo_1097461.jpg" position="float" orientation="portrait" xlink:type="simple"><uri content-type="original_file" xlink:type="simple">https://binary.pensoft.net/fig/1097461</uri></graphic></fig><fig id="F6" position="float" orientation="portrait"><object-id xmlns:xlink="http://www.w3.org/1999/xlink" content-type="doi" xlink:type="simple">10.3897/zookeys.1207.117225.figure6</object-id><object-id xmlns:xlink="http://www.w3.org/1999/xlink" content-type="arpha" xlink:type="simple">2E44EC73-6B49-5CE8-9ACD-473ADD0CE05C</object-id><label>Figure 6.</label><caption><p><bold>a</bold>–<bold>l</bold><italic><tp:taxon-name><tp:taxon-name-part taxon-name-part-type="genus" reg="Aphodius">A.</tp:taxon-name-part><tp:taxon-name-part taxon-name-part-type="species" reg="niger">niger</tp:taxon-name-part></tp:taxon-name></italic> group, heads and pronota <bold>a</bold>, <bold>b</bold><italic><tp:taxon-name><tp:taxon-name-part taxon-name-part-type="genus" reg="Aphodius">A.</tp:taxon-name-part><tp:taxon-name-part taxon-name-part-type="species" reg="isikdagensis">isikdagensis</tp:taxon-name-part></tp:taxon-name></italic>, paratypes, TR Ḉamildere <bold>a</bold> ♂ <bold>b</bold> ♀ <bold>b</bold>’ detail of right lateral part of frons and gena, different orientation <bold>b</bold>” detail of right posterior of pronotum, different orientation <bold>c</bold>, <bold>d</bold><italic><tp:taxon-name><tp:taxon-name-part taxon-name-part-type="genus" reg="Aphodius">A.</tp:taxon-name-part><tp:taxon-name-part taxon-name-part-type="species" reg="alberti">alberti</tp:taxon-name-part></tp:taxon-name></italic> sp. nov., TR, Rize, Ovitdagi <bold>c</bold> holotype <bold>d</bold> ♀paratype <bold>e</bold><italic><tp:taxon-name><tp:taxon-name-part taxon-name-part-type="genus" reg="Aphodius">A.</tp:taxon-name-part><tp:taxon-name-part taxon-name-part-type="species" reg="niger">niger</tp:taxon-name-part></tp:taxon-name></italic>, GB, Hampshire, New Forest <bold>f</bold><italic><tp:taxon-name><tp:taxon-name-part taxon-name-part-type="genus" reg="Aphodius">A.</tp:taxon-name-part><tp:taxon-name-part taxon-name-part-type="species" reg="muscorum">muscorum</tp:taxon-name-part></tp:taxon-name></italic>, HU, Hortobágyi <bold>g</bold><italic><tp:taxon-name><tp:taxon-name-part taxon-name-part-type="genus" reg="Aphodius">A.</tp:taxon-name-part><tp:taxon-name-part taxon-name-part-type="species" reg="bameuli">bameuli</tp:taxon-name-part></tp:taxon-name></italic> sp. nov., holotype, FR, Corsica, by Lac de Melo <bold>h</bold><italic><tp:taxon-name><tp:taxon-name-part taxon-name-part-type="genus" reg="Aphodius">A.</tp:taxon-name-part><tp:taxon-name-part taxon-name-part-type="species" reg="krelli">krelli</tp:taxon-name-part></tp:taxon-name></italic> sp. nov., holotype, IT, Sardinia <bold>i</bold><italic><tp:taxon-name><tp:taxon-name-part taxon-name-part-type="genus" reg="Aphodius">A.</tp:taxon-name-part><tp:taxon-name-part taxon-name-part-type="species" reg="felix">felix</tp:taxon-name-part></tp:taxon-name></italic> sp. nov., holotype, IT, Campo Felice <bold>j</bold><italic><tp:taxon-name><tp:taxon-name-part taxon-name-part-type="genus" reg="Aphodius">A.</tp:taxon-name-part><tp:taxon-name-part taxon-name-part-type="species" reg="bellumgerens">bellumgerens</tp:taxon-name-part></tp:taxon-name></italic> sp. nov., holotype, IT, Sicily, Piano Battaglia <bold>k</bold>, <bold>l</bold><italic><tp:taxon-name><tp:taxon-name-part taxon-name-part-type="genus" reg="Aphodius">A.</tp:taxon-name-part><tp:taxon-name-part taxon-name-part-type="species" reg="wilsonae">wilsonae</tp:taxon-name-part></tp:taxon-name></italic>, SP <bold>k</bold> holotype, Provincia de Burgos, Balneario de Corconte <bold>l</bold> paratype, Provincia de Madrid, Manzanares el Real. Scale bar: 1 mm.</p></caption><graphic xmlns:xlink="http://www.w3.org/1999/xlink" xlink:href="zookeys-1207-205_article-117225__-g006.jpg" id="oo_1097465.jpg" position="float" orientation="portrait" xlink:type="simple"><uri content-type="original_file" xlink:type="simple">https://binary.pensoft.net/fig/1097465</uri></graphic></fig><fig id="F16" position="float" orientation="portrait"><object-id xmlns:xlink="http://www.w3.org/1999/xlink" content-type="doi" xlink:type="simple">10.3897/zookeys.1207.117225.figure16</object-id><object-id xmlns:xlink="http://www.w3.org/1999/xlink" content-type="arpha" xlink:type="simple">C5BE976D-83AA-51E1-AA38-5C24E4A1C349</object-id><label>Figure 16.</label><caption><p><italic><tp:taxon-name><tp:taxon-name-part taxon-name-part-type="genus" reg="Aphodius">Aphodius</tp:taxon-name-part><tp:taxon-name-part taxon-name-part-type="species" reg="niger">niger</tp:taxon-name-part></tp:taxon-name></italic> group, pronotal bases 2 <bold>a</bold><italic><tp:taxon-name><tp:taxon-name-part taxon-name-part-type="genus" reg="Aphodius">A.</tp:taxon-name-part><tp:taxon-name-part taxon-name-part-type="species" reg="bameuli">bameuli</tp:taxon-name-part></tp:taxon-name></italic> sp. nov., paratype, FR, Corsica <bold>b</bold><italic><tp:taxon-name><tp:taxon-name-part taxon-name-part-type="genus" reg="Aphodius">A.</tp:taxon-name-part><tp:taxon-name-part taxon-name-part-type="species" reg="krelli">krelli</tp:taxon-name-part></tp:taxon-name></italic> sp. nov., paratype, IT, Sardinia <bold>c</bold>, <bold>d</bold><italic><tp:taxon-name><tp:taxon-name-part taxon-name-part-type="genus" reg="Aphodius">A.</tp:taxon-name-part><tp:taxon-name-part taxon-name-part-type="species" reg="wilsonae">wilsonae</tp:taxon-name-part></tp:taxon-name></italic>, paratypes, SP, Manzanares el Real <bold>e</bold><italic><tp:taxon-name><tp:taxon-name-part taxon-name-part-type="genus" reg="Aphodius">A.</tp:taxon-name-part><tp:taxon-name-part taxon-name-part-type="species" reg="isikdagensis">isikdagensis</tp:taxon-name-part></tp:taxon-name></italic>, paratype, TR, Ḉamildere.</p></caption><graphic xmlns:xlink="http://www.w3.org/1999/xlink" xlink:href="zookeys-1207-205_article-117225__-g016.jpg" id="oo_1097478.jpg" position="float" orientation="portrait" xlink:type="simple"><uri content-type="original_file" xlink:type="simple">https://binary.pensoft.net/fig/1097478</uri></graphic></fig><fig id="F18" position="float" orientation="portrait"><object-id xmlns:xlink="http://www.w3.org/1999/xlink" content-type="doi" xlink:type="simple">10.3897/zookeys.1207.117225.figure18</object-id><object-id xmlns:xlink="http://www.w3.org/1999/xlink" content-type="arpha" xlink:type="simple">9BB82C6D-04F5-56C7-A30E-FA38C2DAC696</object-id><label>Figure 18.</label><caption><p>Legs <bold>a–h</bold><italic><tp:taxon-name><tp:taxon-name-part taxon-name-part-type="genus" reg="Aphodius">A.</tp:taxon-name-part><tp:taxon-name-part taxon-name-part-type="species" reg="plagiatus">plagiatus</tp:taxon-name-part></tp:taxon-name></italic> group, stacked photographs mid tarsi and apical portions of tibiae <bold>a</bold><italic><tp:taxon-name><tp:taxon-name-part taxon-name-part-type="genus" reg="Aphodius">A.</tp:taxon-name-part><tp:taxon-name-part taxon-name-part-type="species" reg="plagiatus">plagiatus</tp:taxon-name-part><tp:taxon-name-part taxon-name-part-type="subspecies" reg="sinoplagiatus">sinoplagiatus</tp:taxon-name-part></tp:taxon-name></italic> ssp. nov., paratype, CH, Gangca, Qinghai <bold>b</bold><italic><tp:taxon-name><tp:taxon-name-part taxon-name-part-type="genus" reg="Aphodius">A.</tp:taxon-name-part><tp:taxon-name-part taxon-name-part-type="species" reg="rodrigoi">rodrigoi</tp:taxon-name-part></tp:taxon-name></italic> sp. nov. holotype, SP, Aranjuez <bold>c</bold><italic><tp:taxon-name><tp:taxon-name-part taxon-name-part-type="genus" reg="Aphodius">A.</tp:taxon-name-part><tp:taxon-name-part taxon-name-part-type="species" reg="rutilipennis">rutilipennis</tp:taxon-name-part></tp:taxon-name></italic> (<italic><tp:taxon-name><tp:taxon-name-part taxon-name-part-type="genus" reg="Aphodius">A.</tp:taxon-name-part><tp:taxon-name-part taxon-name-part-type="species" reg="ressli">ressli</tp:taxon-name-part></tp:taxon-name></italic>, holotype), TR, Hatay <bold>d</bold><italic><tp:taxon-name><tp:taxon-name-part taxon-name-part-type="genus" reg="Aphodius">A.</tp:taxon-name-part><tp:taxon-name-part taxon-name-part-type="species" reg="chellala">chellala</tp:taxon-name-part></tp:taxon-name></italic> sp. nov., holotype, AG, Chellala <bold>e</bold><italic><tp:taxon-name><tp:taxon-name-part taxon-name-part-type="genus" reg="Aphodius">A.</tp:taxon-name-part><tp:taxon-name-part taxon-name-part-type="species" reg="discoides">discoides</tp:taxon-name-part></tp:taxon-name></italic>, neotype, IS, Keneitra <bold>f</bold>, <bold>g</bold><italic><tp:taxon-name><tp:taxon-name-part taxon-name-part-type="genus" reg="Aphodius">A.</tp:taxon-name-part><tp:taxon-name-part taxon-name-part-type="species" reg="kraatzi">kraatzi</tp:taxon-name-part></tp:taxon-name></italic><bold>f</bold> SV <bold>g</bold> RU, Karasuk, W. Siberia <bold>h</bold><italic><tp:taxon-name><tp:taxon-name-part taxon-name-part-type="genus" reg="Aphodius">A.</tp:taxon-name-part><tp:taxon-name-part taxon-name-part-type="species" reg="rusakovi">rusakovi</tp:taxon-name-part></tp:taxon-name></italic>, paratype ♂, RU, Orenburg <bold>i</bold>–<bold>t</bold><italic><tp:taxon-name><tp:taxon-name-part taxon-name-part-type="genus" reg="Aphodius">A.</tp:taxon-name-part><tp:taxon-name-part taxon-name-part-type="species" reg="niger">niger</tp:taxon-name-part></tp:taxon-name></italic> group, mid tarsi, and tibial apices <bold>i–o</bold> SEM images <bold>p–t</bold> stacked photographs <bold>i</bold><italic><tp:taxon-name><tp:taxon-name-part taxon-name-part-type="genus" reg="Aphodius">A.</tp:taxon-name-part><tp:taxon-name-part taxon-name-part-type="species" reg="niger">niger</tp:taxon-name-part></tp:taxon-name></italic>, Sweden, Södermanland, Tullgarn <bold>j</bold><italic><tp:taxon-name><tp:taxon-name-part taxon-name-part-type="genus" reg="Aphodius">A.</tp:taxon-name-part><tp:taxon-name-part taxon-name-part-type="species" reg="muscorum">muscorum</tp:taxon-name-part></tp:taxon-name></italic>, HU, Hortobágyi <bold>k</bold>, <bold>l</bold><italic><tp:taxon-name><tp:taxon-name-part taxon-name-part-type="genus" reg="Aphodius">A.</tp:taxon-name-part><tp:taxon-name-part taxon-name-part-type="species" reg="bameuli">bameuli</tp:taxon-name-part></tp:taxon-name></italic> sp. nov., paratypes, FR, Corsica <bold>m</bold>, <bold>n</bold><italic><tp:taxon-name><tp:taxon-name-part taxon-name-part-type="genus" reg="Aphodius">A.</tp:taxon-name-part><tp:taxon-name-part taxon-name-part-type="species" reg="krelli">krelli</tp:taxon-name-part></tp:taxon-name></italic> sp. nov., paratypes, IT, Sardinia <bold>o</bold><italic><tp:taxon-name><tp:taxon-name-part taxon-name-part-type="genus" reg="Aphodius">A.</tp:taxon-name-part><tp:taxon-name-part taxon-name-part-type="species" reg="wilsonae">wilsonae</tp:taxon-name-part></tp:taxon-name></italic>, paratype SP <bold>p, q</bold><italic><tp:taxon-name><tp:taxon-name-part taxon-name-part-type="genus" reg="Aphodius">A.</tp:taxon-name-part><tp:taxon-name-part taxon-name-part-type="species" reg="felix">felix</tp:taxon-name-part></tp:taxon-name></italic> sp. nov, IT, Abruzzo, Campo Felice <bold>p</bold> paratype <bold>q</bold> holotype <bold>r</bold><italic><tp:taxon-name><tp:taxon-name-part taxon-name-part-type="genus" reg="Aphodius">A.</tp:taxon-name-part><tp:taxon-name-part taxon-name-part-type="species" reg="bellumgerens">bellumgerens</tp:taxon-name-part></tp:taxon-name></italic> sp. nov., paratype, IT, Sicily <bold>s</bold><italic><tp:taxon-name><tp:taxon-name-part taxon-name-part-type="genus" reg="Aphodius">A.</tp:taxon-name-part><tp:taxon-name-part taxon-name-part-type="species" reg="isikdagensis">isikdagensis</tp:taxon-name-part></tp:taxon-name></italic>, paratype, TR, Ḉamildere <bold>t</bold><italic><tp:taxon-name><tp:taxon-name-part taxon-name-part-type="genus" reg="Aphodius">A.</tp:taxon-name-part><tp:taxon-name-part taxon-name-part-type="species" reg="alberti">alberti</tp:taxon-name-part></tp:taxon-name></italic> sp. nov., holotype, TR, Rize, Ovitdag <bold>u</bold>, <bold>v</bold> fore tibiae and tarsi of ♂♂ to show the spur. <bold>u</bold><italic><tp:taxon-name><tp:taxon-name-part taxon-name-part-type="genus" reg="Aphodius">A.</tp:taxon-name-part><tp:taxon-name-part taxon-name-part-type="species" reg="bameuli">bameuli</tp:taxon-name-part></tp:taxon-name></italic> sp. nov., paratype, FR, Corsica <bold>v</bold><italic><tp:taxon-name><tp:taxon-name-part taxon-name-part-type="genus" reg="Aphodius">A.</tp:taxon-name-part><tp:taxon-name-part taxon-name-part-type="species" reg="rusakovi">rusakovi</tp:taxon-name-part></tp:taxon-name></italic>, paratype, RU, Orenburg <bold>w</bold>, <bold>x</bold> apex of hind tibia to show the short spines <bold>w</bold><italic><tp:taxon-name><tp:taxon-name-part taxon-name-part-type="genus" reg="Aphodius">A.</tp:taxon-name-part><tp:taxon-name-part taxon-name-part-type="species" reg="muscorum">muscorum</tp:taxon-name-part></tp:taxon-name></italic>, HU <bold>x</bold><italic><tp:taxon-name><tp:taxon-name-part taxon-name-part-type="genus" reg="Aphodius">A.</tp:taxon-name-part><tp:taxon-name-part taxon-name-part-type="species" reg="wilsonae">wilsonae</tp:taxon-name-part></tp:taxon-name></italic>, paratype, SP. Scale bar: 1 mm.</p></caption><graphic xmlns:xlink="http://www.w3.org/1999/xlink" xlink:href="zookeys-1207-205_article-117225__-g018.jpg" id="oo_1097482.jpg" position="float" orientation="portrait" xlink:type="simple"><uri content-type="original_file" xlink:type="simple">https://binary.pensoft.net/fig/1097482</uri></graphic></fig><fig id="F24" position="float" orientation="portrait"><object-id xmlns:xlink="http://www.w3.org/1999/xlink" content-type="doi" xlink:type="simple">10.3897/zookeys.1207.117225.figure24</object-id><object-id xmlns:xlink="http://www.w3.org/1999/xlink" content-type="arpha" xlink:type="simple">FC6BFEC4-9FD8-568A-B5B6-432CF23E810A</object-id><label>Figure 24.</label><caption><p><italic><tp:taxon-name><tp:taxon-name-part taxon-name-part-type="genus" reg="Aphodius">A.</tp:taxon-name-part><tp:taxon-name-part taxon-name-part-type="species" reg="niger">niger</tp:taxon-name-part></tp:taxon-name></italic> group aedeagi, cleared preparations mounted in <abbrev xmlns:xlink="http://www.w3.org/1999/xlink" xlink:title="dimethyl hydantoin formaldehyde" id="ABBRID0EINCK" xlink:type="simple">DMHF</abbrev> on slides <bold>a–g</bold>, <bold>m–o</bold> dorsoventral view <bold>h–l</bold>, <bold>p</bold> right lateral view <bold>a</bold><italic><tp:taxon-name><tp:taxon-name-part taxon-name-part-type="genus" reg="Aphodius">A.</tp:taxon-name-part><tp:taxon-name-part taxon-name-part-type="species" reg="niger">niger</tp:taxon-name-part></tp:taxon-name></italic>, SV, Södermanland, Tullgarn <bold>b</bold><italic><tp:taxon-name><tp:taxon-name-part taxon-name-part-type="genus" reg="Aphodius">A.</tp:taxon-name-part><tp:taxon-name-part taxon-name-part-type="species" reg="bameuli">bameuli</tp:taxon-name-part></tp:taxon-name></italic> sp. nov., paratype <bold>c</bold><italic><tp:taxon-name><tp:taxon-name-part taxon-name-part-type="genus" reg="Aphodius">A.</tp:taxon-name-part><tp:taxon-name-part taxon-name-part-type="species" reg="isikdagensis">isikdagensis</tp:taxon-name-part></tp:taxon-name></italic>, paratype, TR, Ḉamildere <bold>d</bold><italic><tp:taxon-name><tp:taxon-name-part taxon-name-part-type="genus" reg="Aphodius">A.</tp:taxon-name-part><tp:taxon-name-part taxon-name-part-type="species" reg="krelli">krelli</tp:taxon-name-part></tp:taxon-name></italic> sp. nov., paratype, IT, Sardinia <bold>e</bold>–<bold>f</bold><italic><tp:taxon-name><tp:taxon-name-part taxon-name-part-type="genus" reg="Aphodius">A.</tp:taxon-name-part><tp:taxon-name-part taxon-name-part-type="species" reg="alberti">alberti</tp:taxon-name-part></tp:taxon-name></italic> sp. nov., TR, Rize, Ovitdag <bold>e</bold> paratype, after squashing <bold>f</bold> the same specimen, before squashing <bold>g</bold>, <bold>h</bold>, <bold>j</bold><italic><tp:taxon-name><tp:taxon-name-part taxon-name-part-type="genus" reg="Aphodius">A.</tp:taxon-name-part><tp:taxon-name-part taxon-name-part-type="species" reg="alberti">alberti</tp:taxon-name-part></tp:taxon-name></italic> sp. nov., different paratypes <bold>i</bold><italic><tp:taxon-name><tp:taxon-name-part taxon-name-part-type="genus" reg="Aphodius">A.</tp:taxon-name-part><tp:taxon-name-part taxon-name-part-type="species" reg="alberti">alberti</tp:taxon-name-part></tp:taxon-name></italic> sp. nov., paratype, paramere <bold>k</bold><italic><tp:taxon-name><tp:taxon-name-part taxon-name-part-type="genus" reg="Aphodius">A.</tp:taxon-name-part><tp:taxon-name-part taxon-name-part-type="species" reg="isikdagensis">isikdagensis</tp:taxon-name-part></tp:taxon-name></italic>?, TR, Artvin <bold>l</bold><italic><tp:taxon-name><tp:taxon-name-part taxon-name-part-type="genus" reg="Aphodius">A.</tp:taxon-name-part><tp:taxon-name-part taxon-name-part-type="species" reg="alberti">alberti</tp:taxon-name-part></tp:taxon-name></italic>?, Armenia <bold>m</bold><italic><tp:taxon-name><tp:taxon-name-part taxon-name-part-type="genus" reg="Aphodius">A.</tp:taxon-name-part><tp:taxon-name-part taxon-name-part-type="species" reg="bellumgerens">bellumgerens</tp:taxon-name-part></tp:taxon-name></italic> sp. nov., paratype, IT, Sicily, Piano Battaglia <bold>n</bold><italic><tp:taxon-name><tp:taxon-name-part taxon-name-part-type="genus" reg="Aphodius">A.</tp:taxon-name-part><tp:taxon-name-part taxon-name-part-type="species" reg="bellumgerens">bellumgerens</tp:taxon-name-part></tp:taxon-name></italic>, paratype IT, Sicily, Nebrodi <bold>o</bold><italic><tp:taxon-name><tp:taxon-name-part taxon-name-part-type="genus" reg="Aphodius">A.</tp:taxon-name-part><tp:taxon-name-part taxon-name-part-type="species" reg="wilsonae">wilsonae</tp:taxon-name-part></tp:taxon-name></italic>, paratype, SP, Manzanares el Real <bold>p</bold><italic><tp:taxon-name><tp:taxon-name-part taxon-name-part-type="genus" reg="Aphodius">A.</tp:taxon-name-part><tp:taxon-name-part taxon-name-part-type="species" reg="muscorum">muscorum</tp:taxon-name-part></tp:taxon-name></italic>, HU, Hortobági. Scale bar: 1 mm.</p></caption><graphic xmlns:xlink="http://www.w3.org/1999/xlink" xlink:href="zookeys-1207-205_article-117225__-g024.jpg" id="oo_1097494.jpg" position="float" orientation="portrait" xlink:type="simple"><uri content-type="original_file" xlink:type="simple">https://binary.pensoft.net/fig/1097494</uri></graphic></fig><fig id="F26" position="float" orientation="portrait"><object-id xmlns:xlink="http://www.w3.org/1999/xlink" content-type="doi" xlink:type="simple">10.3897/zookeys.1207.117225.figure26</object-id><object-id xmlns:xlink="http://www.w3.org/1999/xlink" content-type="arpha" xlink:type="simple">FE331690-A95E-5687-AB94-295A7D879F6C</object-id><label>Figure 26.</label><caption><p>Spermathecae <bold>a–e</bold><italic><tp:taxon-name><tp:taxon-name-part taxon-name-part-type="genus" reg="Aphodius">A.</tp:taxon-name-part><tp:taxon-name-part taxon-name-part-type="species" reg="plagiatus">plagiatus</tp:taxon-name-part><tp:taxon-name-part taxon-name-part-type="subspecies" reg="plagiatus">plagiatus</tp:taxon-name-part></tp:taxon-name></italic><bold>a</bold> CZ, Dobre Pole <bold>b</bold> GB, Norfolk <bold>c</bold> KZ, Karaganda <bold>d</bold>, <bold>e</bold> RU, Transbaikal, Ulan Ude <bold>f</bold>, <bold>g</bold><italic><tp:taxon-name><tp:taxon-name-part taxon-name-part-type="genus" reg="Aphodius">A.</tp:taxon-name-part><tp:taxon-name-part taxon-name-part-type="species" reg="plagiatus">p.</tp:taxon-name-part><tp:taxon-name-part taxon-name-part-type="subspecies" reg="sinoplagiatus">sinoplagiatus</tp:taxon-name-part></tp:taxon-name></italic>, CN <bold>f</bold> Gansu <bold>g</bold> holotype, CN, Qinghai <bold>h</bold>, <bold>i</bold><tp:taxon-name><tp:taxon-name-part taxon-name-part-type="genus" reg="Aphodius">A.</tp:taxon-name-part><tp:taxon-name-part taxon-name-part-type="species" reg="discoides">discoides</tp:taxon-name-part></tp:taxon-name>, TR <bold>h</bold> Kizil dag, <bold>i</bold> Muʂ <bold>j</bold><italic><tp:taxon-name><tp:taxon-name-part taxon-name-part-type="genus" reg="Aphodius">A.</tp:taxon-name-part><tp:taxon-name-part taxon-name-part-type="species" reg="rutilipennis">rutilipennis</tp:taxon-name-part></tp:taxon-name></italic> CY, Limassol distr <bold>k</bold><italic><tp:taxon-name><tp:taxon-name-part taxon-name-part-type="genus" reg="Aphodius">A.</tp:taxon-name-part><tp:taxon-name-part taxon-name-part-type="species" reg="rutilipennis">rutilipennis</tp:taxon-name-part></tp:taxon-name></italic>?, GR Thesaloniki <bold>l</bold><italic><tp:taxon-name><tp:taxon-name-part taxon-name-part-type="genus" reg="Aphodius">A.</tp:taxon-name-part><tp:taxon-name-part taxon-name-part-type="species" reg="chellala">chellala</tp:taxon-name-part></tp:taxon-name></italic>, paratype, AG, Chellala <bold>m</bold>, <bold>n</bold><italic><tp:taxon-name><tp:taxon-name-part taxon-name-part-type="genus" reg="Aphodius">A.</tp:taxon-name-part><tp:taxon-name-part taxon-name-part-type="species" reg="rusakovi">rusakovi</tp:taxon-name-part></tp:taxon-name></italic><bold>m</bold> paratype, RU, wet but not covered <bold>n</bold> KZ, Syr-Darja <bold>o–s</bold><italic><tp:taxon-name><tp:taxon-name-part taxon-name-part-type="genus" reg="Aphodius">A.</tp:taxon-name-part><tp:taxon-name-part taxon-name-part-type="species" reg="kraatzi">kraatzi</tp:taxon-name-part></tp:taxon-name></italic><bold>o</bold>, <bold>p</bold> SK <bold>q</bold> RU, Astrakhan <bold>r</bold> RU, Lenkoran <bold>s</bold> AF, Kabul <bold>t</bold><italic><tp:taxon-name><tp:taxon-name-part taxon-name-part-type="genus" reg="Aphodius">A.</tp:taxon-name-part><tp:taxon-name-part taxon-name-part-type="species" reg="niger">niger</tp:taxon-name-part></tp:taxon-name></italic>, GB, Hampshire, New Forest <bold>u</bold><italic><tp:taxon-name><tp:taxon-name-part taxon-name-part-type="genus" reg="Aphodius">A.</tp:taxon-name-part><tp:taxon-name-part taxon-name-part-type="species" reg="muscorum">muscorum</tp:taxon-name-part></tp:taxon-name></italic> HU, Hortobágyi <bold>v</bold><italic>A <tp:taxon-name><tp:taxon-name-part taxon-name-part-type="genus" reg="Aphodius"/><tp:taxon-name-part taxon-name-part-type="species" reg="felix">felix</tp:taxon-name-part></tp:taxon-name></italic>, paratype, IT <bold>w</bold>, <bold>x</bold><italic><tp:taxon-name><tp:taxon-name-part taxon-name-part-type="genus" reg="Aphodius">A.</tp:taxon-name-part><tp:taxon-name-part taxon-name-part-type="species" reg="bameuli">bameuli</tp:taxon-name-part></tp:taxon-name></italic>, paratypes, FR <bold>y</bold><italic><tp:taxon-name><tp:taxon-name-part taxon-name-part-type="genus" reg="Aphodius">A.</tp:taxon-name-part><tp:taxon-name-part taxon-name-part-type="species" reg="krelli">krelli</tp:taxon-name-part></tp:taxon-name></italic>, sp. nov., IT <bold>z</bold><italic><tp:taxon-name><tp:taxon-name-part taxon-name-part-type="genus" reg="Aphodius">A.</tp:taxon-name-part><tp:taxon-name-part taxon-name-part-type="species" reg="bellumgerens">bellumgerens</tp:taxon-name-part></tp:taxon-name></italic> sp. nov., paratype, IT <bold>a</bold>’, <bold>b</bold>’ <italic><tp:taxon-name><tp:taxon-name-part taxon-name-part-type="genus" reg="Aphodius">A.</tp:taxon-name-part><tp:taxon-name-part taxon-name-part-type="species" reg="alberti">alberti</tp:taxon-name-part></tp:taxon-name></italic> sp. nov., TR paratypes <bold>c</bold>’ <italic><tp:taxon-name><tp:taxon-name-part taxon-name-part-type="genus" reg="Aphodius">A.</tp:taxon-name-part><tp:taxon-name-part taxon-name-part-type="species" reg="isikdagensis">isikdagensis</tp:taxon-name-part></tp:taxon-name></italic>, paratype, TR Ḉamildere <bold>d</bold>’, <bold>e</bold>’ <italic><tp:taxon-name><tp:taxon-name-part taxon-name-part-type="genus" reg="Aphodius">A.</tp:taxon-name-part><tp:taxon-name-part taxon-name-part-type="species" reg="wilsonae">wilsonae</tp:taxon-name-part></tp:taxon-name></italic>, SP <bold>d</bold>’ paratype, SP, Madrid <bold>e</bold>’ SP, Soria. Scale bar: 0.5 mm.</p></caption><graphic xmlns:xlink="http://www.w3.org/1999/xlink" xlink:href="zookeys-1207-205_article-117225__-g026.jpg" id="oo_1097499.jpg" position="float" orientation="portrait" xlink:type="simple"><uri content-type="original_file" xlink:type="simple">https://binary.pensoft.net/fig/1097499</uri></graphic></fig><fig id="F8" position="float" orientation="portrait"><object-id xmlns:xlink="http://www.w3.org/1999/xlink" content-type="doi" xlink:type="simple">10.3897/zookeys.1207.117225.figure8</object-id><object-id xmlns:xlink="http://www.w3.org/1999/xlink" content-type="arpha" xlink:type="simple">E5AD414F-23D2-50C2-B32D-202BB4395876</object-id><label>Figure 8.</label><caption><p><bold>a–k</bold> epipharynxes <bold>a</bold>, <bold>b</bold><italic><tp:taxon-name><tp:taxon-name-part taxon-name-part-type="genus" reg="Aphodius">A.</tp:taxon-name-part><tp:taxon-name-part taxon-name-part-type="species" reg="kraatzi">kraatzi</tp:taxon-name-part></tp:taxon-name></italic>, SV <bold>c</bold>, <bold>d</bold><italic><tp:taxon-name><tp:taxon-name-part taxon-name-part-type="genus" reg="Aphodius">A.</tp:taxon-name-part><tp:taxon-name-part taxon-name-part-type="species" reg="isikdagensis">isikdagensis</tp:taxon-name-part></tp:taxon-name></italic> paratypes, TR, Ḉamildere <bold>e</bold>, <bold>f</bold><italic><tp:taxon-name><tp:taxon-name-part taxon-name-part-type="genus" reg="Aphodius">A.</tp:taxon-name-part><tp:taxon-name-part taxon-name-part-type="species" reg="felix">felix</tp:taxon-name-part></tp:taxon-name></italic> sp. nov., paratypes <bold>g</bold>, <bold>h</bold><italic><tp:taxon-name><tp:taxon-name-part taxon-name-part-type="genus" reg="Aphodius">A.</tp:taxon-name-part><tp:taxon-name-part taxon-name-part-type="species" reg="bameuli">bameuli</tp:taxon-name-part></tp:taxon-name></italic> paratypes <bold>i</bold><italic><tp:taxon-name><tp:taxon-name-part taxon-name-part-type="genus" reg="Aphodius">A.</tp:taxon-name-part><tp:taxon-name-part taxon-name-part-type="species" reg="alberti">alberti</tp:taxon-name-part></tp:taxon-name></italic>?, AR <bold>j</bold><italic><tp:taxon-name><tp:taxon-name-part taxon-name-part-type="genus" reg="Aphodius">A.</tp:taxon-name-part><tp:taxon-name-part taxon-name-part-type="species" reg="krelli">krelli</tp:taxon-name-part></tp:taxon-name></italic> sp. nov., paratype <bold>k</bold>, <bold>l</bold><italic><tp:taxon-name><tp:taxon-name-part taxon-name-part-type="genus" reg="Aphodius">A.</tp:taxon-name-part><tp:taxon-name-part taxon-name-part-type="species" reg="alberti">alberti</tp:taxon-name-part></tp:taxon-name></italic> sp. nov., paratypes. Scale bar: 0.5 mm</p></caption><graphic xmlns:xlink="http://www.w3.org/1999/xlink" xlink:href="zookeys-1207-205_article-117225__-g008.jpg" id="oo_1097467.jpg" position="float" orientation="portrait" xlink:type="simple"><uri content-type="original_file" xlink:type="simple">https://binary.pensoft.net/fig/1097467</uri></graphic></fig><fig id="F17" position="float" orientation="portrait"><object-id xmlns:xlink="http://www.w3.org/1999/xlink" content-type="doi" xlink:type="simple">10.3897/zookeys.1207.117225.figure17</object-id><object-id xmlns:xlink="http://www.w3.org/1999/xlink" content-type="arpha" xlink:type="simple">A360D423-3A0B-5161-A808-D3F64A4FE1D4</object-id><label>Figure 17.</label><caption><p>Elytral sculpture of interstices 2 or 3 <bold>a</bold>–<bold>z</bold> stacked photographs <bold>a</bold><italic><tp:taxon-name><tp:taxon-name-part taxon-name-part-type="genus" reg="Aphodius">A.</tp:taxon-name-part><tp:taxon-name-part taxon-name-part-type="species" reg="plagiatus">plagiatus</tp:taxon-name-part><tp:taxon-name-part taxon-name-part-type="subspecies" reg="plagiatus">plagiatus</tp:taxon-name-part></tp:taxon-name></italic>, CZ, Moravia <bold>b</bold>, <bold>c</bold><italic><tp:taxon-name><tp:taxon-name-part taxon-name-part-type="genus" reg="Aphodius">A.</tp:taxon-name-part><tp:taxon-name-part taxon-name-part-type="species" reg="plagiatus">p.</tp:taxon-name-part><tp:taxon-name-part taxon-name-part-type="subspecies" reg="sinoplagiatus">sinoplagiatus</tp:taxon-name-part></tp:taxon-name></italic> ssp. nov., paratypes, CH <bold>b</bold> Gangca, Qinghai <bold>c</bold> Gansu <bold>d</bold><italic><tp:taxon-name><tp:taxon-name-part taxon-name-part-type="genus" reg="Aphodius">A.</tp:taxon-name-part><tp:taxon-name-part taxon-name-part-type="species" reg="rutilipennis">rutilipennis</tp:taxon-name-part></tp:taxon-name></italic> (<italic><tp:taxon-name><tp:taxon-name-part taxon-name-part-type="genus" reg="Aphodius">A.</tp:taxon-name-part><tp:taxon-name-part taxon-name-part-type="species" reg="ressli">ressli</tp:taxon-name-part></tp:taxon-name></italic>, holotype), TR, Hatay <bold>e</bold><italic><tp:taxon-name><tp:taxon-name-part taxon-name-part-type="genus" reg="Aphodius">A.</tp:taxon-name-part><tp:taxon-name-part taxon-name-part-type="species" reg="chellala">chellala</tp:taxon-name-part></tp:taxon-name></italic> sp. nov., holotype <bold>f</bold><italic><tp:taxon-name><tp:taxon-name-part taxon-name-part-type="genus" reg="Aphodius">A.</tp:taxon-name-part><tp:taxon-name-part taxon-name-part-type="species" reg="rusakovi">rusakovi</tp:taxon-name-part></tp:taxon-name></italic>, paratype, RU, Orenburg <bold>g</bold>, <bold>h</bold><italic><tp:taxon-name><tp:taxon-name-part taxon-name-part-type="genus" reg="Aphodius">A.</tp:taxon-name-part><tp:taxon-name-part taxon-name-part-type="species" reg="discoides">discoides</tp:taxon-name-part></tp:taxon-name></italic><bold>g</bold> neotype, IS, Kuneitra <bold>h</bold> TR, Kizildag <bold>i</bold><italic><tp:taxon-name><tp:taxon-name-part taxon-name-part-type="genus" reg="Aphodius">A.</tp:taxon-name-part><tp:taxon-name-part taxon-name-part-type="species" reg="discoides">discoides</tp:taxon-name-part></tp:taxon-name></italic>, black specimen, TR, Karakurt <bold>j</bold><italic><tp:taxon-name><tp:taxon-name-part taxon-name-part-type="genus" reg="Aphodius">A.</tp:taxon-name-part><tp:taxon-name-part taxon-name-part-type="species" reg="kraatzi">kraatzi</tp:taxon-name-part></tp:taxon-name></italic>, SK <bold>k</bold><italic><tp:taxon-name><tp:taxon-name-part taxon-name-part-type="genus" reg="Aphodius">A.</tp:taxon-name-part><tp:taxon-name-part taxon-name-part-type="species" reg="isikdagensis">isikdagensis</tp:taxon-name-part></tp:taxon-name></italic>, paratype, TR, Ḉamildere <bold>l</bold>, <bold>m</bold><italic><tp:taxon-name><tp:taxon-name-part taxon-name-part-type="genus" reg="Aphodius">A.</tp:taxon-name-part><tp:taxon-name-part taxon-name-part-type="species" reg="niger">niger</tp:taxon-name-part></tp:taxon-name></italic>, Sweden, Södermanland, Tullgarn <bold>n–q</bold><italic><tp:taxon-name><tp:taxon-name-part taxon-name-part-type="genus" reg="Aphodius">A.</tp:taxon-name-part><tp:taxon-name-part taxon-name-part-type="species" reg="muscorum">muscorum</tp:taxon-name-part></tp:taxon-name></italic>, HU <bold>n</bold> holotype, Vörös-tó <bold>o</bold> Hortobágyi <bold>p</bold>, <bold>q</bold> Kisjúszállás <bold>r, s</bold><italic><tp:taxon-name><tp:taxon-name-part taxon-name-part-type="genus" reg="Aphodius">A.</tp:taxon-name-part><tp:taxon-name-part taxon-name-part-type="species" reg="niger">niger</tp:taxon-name-part></tp:taxon-name></italic>? <bold>r</bold> CZ, Hradec Králové <bold>s</bold> CZ, České Budějovice <bold>t</bold><italic><tp:taxon-name><tp:taxon-name-part taxon-name-part-type="genus" reg="Aphodius">A.</tp:taxon-name-part><tp:taxon-name-part taxon-name-part-type="species" reg="muscorum">muscorum</tp:taxon-name-part></tp:taxon-name></italic>? SK, Bol <bold>u</bold><italic><tp:taxon-name><tp:taxon-name-part taxon-name-part-type="genus" reg="Aphodius">A.</tp:taxon-name-part><tp:taxon-name-part taxon-name-part-type="species" reg="bellumgerens">bellumgerens</tp:taxon-name-part></tp:taxon-name></italic> sp. nov., paratype, IT, Sicily <bold>v</bold><italic><tp:taxon-name><tp:taxon-name-part taxon-name-part-type="genus" reg="Aphodius">A.</tp:taxon-name-part><tp:taxon-name-part taxon-name-part-type="species" reg="felix">felix</tp:taxon-name-part></tp:taxon-name></italic> sp. nov., paratype, IT <bold>w</bold><italic><tp:taxon-name><tp:taxon-name-part taxon-name-part-type="genus" reg="Aphodius">A.</tp:taxon-name-part><tp:taxon-name-part taxon-name-part-type="species" reg="wilsonae">wilsonae</tp:taxon-name-part></tp:taxon-name></italic>, paratype, SP <bold>x</bold><italic><tp:taxon-name><tp:taxon-name-part taxon-name-part-type="genus" reg="Aphodius">A.</tp:taxon-name-part><tp:taxon-name-part taxon-name-part-type="species" reg="bameuli">bameuli</tp:taxon-name-part></tp:taxon-name></italic> sp. nov., paratype, FR, Corsica <bold>y</bold><italic><tp:taxon-name><tp:taxon-name-part taxon-name-part-type="genus" reg="Aphodius">A.</tp:taxon-name-part><tp:taxon-name-part taxon-name-part-type="species" reg="krelli">krelli</tp:taxon-name-part></tp:taxon-name></italic> sp. nov., paratype, IT, Sardinia <bold>z</bold><italic><tp:taxon-name><tp:taxon-name-part taxon-name-part-type="genus" reg="Aphodius">A.</tp:taxon-name-part><tp:taxon-name-part taxon-name-part-type="species" reg="alberti">alberti</tp:taxon-name-part></tp:taxon-name></italic> sp. nov., paratype, TR, Rize, Ovitdag. <bold>a’–c</bold>’ <italic><tp:taxon-name><tp:taxon-name-part taxon-name-part-type="genus" reg="Aphodius">A.</tp:taxon-name-part><tp:taxon-name-part taxon-name-part-type="species" reg="plagiatus">plagiatus</tp:taxon-name-part></tp:taxon-name></italic>, at higher magnification <bold>a</bold>’, <bold>c</bold>’ stacked photographs <bold>a</bold>”, <bold>c</bold>” SEM images <bold>a</bold>’, <bold>a</bold>” <italic><tp:taxon-name><tp:taxon-name-part taxon-name-part-type="genus" reg="Aphodius">A.</tp:taxon-name-part><tp:taxon-name-part taxon-name-part-type="species" reg="plagiatus">p.</tp:taxon-name-part><tp:taxon-name-part taxon-name-part-type="subspecies" reg="sinoplagiatus">sinoplagiatus</tp:taxon-name-part></tp:taxon-name></italic> ssp. nov., CH, Gansu <bold>c</bold>”, <bold>c</bold>’ <italic><tp:taxon-name><tp:taxon-name-part taxon-name-part-type="genus" reg="Aphodius">A.</tp:taxon-name-part><tp:taxon-name-part taxon-name-part-type="species" reg="plagiatus">p.</tp:taxon-name-part><tp:taxon-name-part taxon-name-part-type="subspecies" reg="plagiatus">plagiatus</tp:taxon-name-part></tp:taxon-name></italic>, CZ, Moravia. Scale bars: 0.1 mm.</p></caption><graphic xmlns:xlink="http://www.w3.org/1999/xlink" xlink:href="zookeys-1207-205_article-117225__-g017.jpg" id="oo_1097480.jpg" position="float" orientation="portrait" xlink:type="simple"><uri content-type="original_file" xlink:type="simple">https://binary.pensoft.net/fig/1097480</uri></graphic></fig><fig id="F21" position="float" orientation="portrait"><object-id xmlns:xlink="http://www.w3.org/1999/xlink" content-type="doi" xlink:type="simple">10.3897/zookeys.1207.117225.figure21</object-id><object-id xmlns:xlink="http://www.w3.org/1999/xlink" content-type="arpha" xlink:type="simple">B6C750F3-944C-5C30-BEB1-F0D083D68E30</object-id><label>Figure 21.</label><caption><p>Metaventrites, <italic><tp:taxon-name><tp:taxon-name-part taxon-name-part-type="genus" reg="Aphodius">A.</tp:taxon-name-part><tp:taxon-name-part taxon-name-part-type="species" reg="niger">niger</tp:taxon-name-part></tp:taxon-name></italic> group <bold>a–d</bold><italic><tp:taxon-name><tp:taxon-name-part taxon-name-part-type="genus" reg="Aphodius">A.</tp:taxon-name-part><tp:taxon-name-part taxon-name-part-type="species" reg="niger">niger</tp:taxon-name-part></tp:taxon-name></italic><bold>a</bold>, <bold>c</bold>, <bold>d</bold> SV, Södermanland, Tullgarn <bold>b</bold> GB, Hampshire, New Forest <bold>a</bold>, <bold>b</bold> ♂ <bold>c</bold>, <bold>d</bold> ♀ <bold>e</bold>, <bold>g–j</bold><italic><tp:taxon-name><tp:taxon-name-part taxon-name-part-type="genus" reg="Aphodius">A.</tp:taxon-name-part><tp:taxon-name-part taxon-name-part-type="species" reg="muscorum">muscorum</tp:taxon-name-part></tp:taxon-name></italic><bold>e</bold> holotype ♀, HU, Vörös-tó <bold>f</bold><italic><tp:taxon-name><tp:taxon-name-part taxon-name-part-type="genus" reg="Aphodius">A.</tp:taxon-name-part><tp:taxon-name-part taxon-name-part-type="species" reg="felix">felix</tp:taxon-name-part></tp:taxon-name></italic> sp. nov., paratype ♂, IT, Campo Felice <bold>g</bold> ♂, HU, Hortobágyi <bold>h</bold>, <bold>i</bold> ♀♀, HU, Kisujszallas <bold>j</bold> ♀, HU, Josvafo <bold>k</bold><italic><tp:taxon-name><tp:taxon-name-part taxon-name-part-type="genus" reg="Aphodius">A.</tp:taxon-name-part><tp:taxon-name-part taxon-name-part-type="species" reg="felix">felix</tp:taxon-name-part></tp:taxon-name></italic> sp. nov. paratype ♀, IT, Campo Felice <bold>l</bold>, <bold>m</bold><italic><tp:taxon-name><tp:taxon-name-part taxon-name-part-type="genus" reg="Aphodius">A.</tp:taxon-name-part><tp:taxon-name-part taxon-name-part-type="species" reg="bellumgerens">bellumgerens</tp:taxon-name-part></tp:taxon-name></italic> sp. nov., paratypes, IT, Sicily, Piano Battaglia <bold>l</bold> ♂ <bold>m</bold> ♀ <bold>n</bold>, <bold>o</bold><italic><tp:taxon-name><tp:taxon-name-part taxon-name-part-type="genus" reg="Aphodius">A.</tp:taxon-name-part><tp:taxon-name-part taxon-name-part-type="species" reg="alberti">alberti</tp:taxon-name-part></tp:taxon-name></italic> sp. nov., paratypes, TR, Rize, Ovitdag <bold>n</bold> ♂, <bold>o</bold> ♀ <bold>p</bold>–<bold>r</bold><italic><tp:taxon-name><tp:taxon-name-part taxon-name-part-type="genus" reg="Aphodius">A.</tp:taxon-name-part><tp:taxon-name-part taxon-name-part-type="species" reg="bameuli">bameuli</tp:taxon-name-part></tp:taxon-name></italic> sp. nov., paratypes, FR, Corsica <bold>p</bold> ♂ <bold>q</bold>, <bold>r</bold> ♀ <bold>s</bold>, <bold>t</bold><italic><tp:taxon-name><tp:taxon-name-part taxon-name-part-type="genus" reg="Aphodius">A.</tp:taxon-name-part><tp:taxon-name-part taxon-name-part-type="species" reg="krelli">krelli</tp:taxon-name-part></tp:taxon-name></italic> sp. nov., paratypes, IT, Sardinia <bold>s</bold> ♂ <bold>t</bold> ♀ <bold>u</bold>–<bold>w</bold><italic><tp:taxon-name><tp:taxon-name-part taxon-name-part-type="genus" reg="Aphodius">A.</tp:taxon-name-part><tp:taxon-name-part taxon-name-part-type="species" reg="wilsonae">wilsonae</tp:taxon-name-part></tp:taxon-name></italic>, paratypes <bold>u</bold>, <bold>v</bold> SP, Manzanares el Real <bold>u</bold> ♂ <bold>v</bold> ♀ <bold>w</bold> ♀, SP, El Vellon <bold>x</bold>, <bold>y</bold><italic><tp:taxon-name><tp:taxon-name-part taxon-name-part-type="genus" reg="Aphodius">A.</tp:taxon-name-part><tp:taxon-name-part taxon-name-part-type="species" reg="isikdagensis">isikdagensis</tp:taxon-name-part></tp:taxon-name></italic>, paratypes, TR, Ḉamildere <bold>x</bold> ♂ <bold>y</bold> ♀. Scale bar: 0.5 mm.</p></caption><graphic xmlns:xlink="http://www.w3.org/1999/xlink" xlink:href="zookeys-1207-205_article-117225__-g021.jpg" id="oo_1097488.jpg" position="float" orientation="portrait" xlink:type="simple"><uri content-type="original_file" xlink:type="simple">https://binary.pensoft.net/fig/1097488</uri></graphic></fig><fig id="F29" position="float" orientation="portrait"><object-id xmlns:xlink="http://www.w3.org/1999/xlink" content-type="doi" xlink:type="simple">10.3897/zookeys.1207.117225.figure29</object-id><object-id xmlns:xlink="http://www.w3.org/1999/xlink" content-type="arpha" xlink:type="simple">6EBAEF70-6FF4-5FE3-BC05-C0F3267DC3BF</object-id><label>Figure 29.</label><caption><p><bold>a</bold> distribution of <italic><tp:taxon-name><tp:taxon-name-part taxon-name-part-type="genus" reg="Aphodius"/><tp:taxon-name-part taxon-name-part-type="species" reg="niger">niger</tp:taxon-name-part></tp:taxon-name></italic>-group taxa in Western and Central Europe <bold>b</bold> distribution of <italic><tp:taxon-name><tp:taxon-name-part taxon-name-part-type="genus" reg="Liothorax">Liothorax</tp:taxon-name-part></tp:taxon-name></italic> species in Central and Eastern Palearctic <bold>c</bold> distribution of <italic><tp:taxon-name><tp:taxon-name-part taxon-name-part-type="genus" reg="Aphodius"/><tp:taxon-name-part taxon-name-part-type="species" reg="plagiatus">plagiatus</tp:taxon-name-part></tp:taxon-name></italic>-group species in Central and Eastern Palearctic. The record of <italic><tp:taxon-name><tp:taxon-name-part taxon-name-part-type="genus" reg="Aphodius"/><tp:taxon-name-part taxon-name-part-type="species" reg="isikdagensis">isikdagensis</tp:taxon-name-part></tp:taxon-name></italic> with the question mark indicates a doubtful specimen from Artvin Çam, TR (Ziani Coll).</p></caption><graphic xmlns:xlink="http://www.w3.org/1999/xlink" xlink:href="zookeys-1207-205_article-117225__-g029.jpg" id="oo_1097509.jpg" position="float" orientation="portrait" xlink:type="simple"><uri content-type="original_file" xlink:type="simple">https://binary.pensoft.net/fig/1097509</uri></graphic></fig></tp:treatment-sec><ref-list><ref id="B14"><mixed-citation xmlns:xlink="http://www.w3.org/1999/xlink" xlink:type="simple"><person-group><name name-style="western"><surname>Dellacasa</surname><given-names>G</given-names></name><name name-style="western"><surname>Dellacasa</surname><given-names>M</given-names></name><name name-style="western"><surname>Ziani</surname><given-names>S</given-names></name></person-group> (<year>2001b</year>) <article-title>Taxonomic position of <italic><tp:taxon-name><tp:taxon-name-part taxon-name-part-type="genus">Aphodius</tp:taxon-name-part><tp:taxon-name-part taxon-name-part-type="species">turbatus</tp:taxon-name-part></tp:taxon-name></italic> Baudi, 1870 and systematic redefinition of <italic><tp:taxon-name><tp:taxon-name-part taxon-name-part-type="genus">Aphodius</tp:taxon-name-part><tp:taxon-name-part taxon-name-part-type="species">isikdagensis</tp:taxon-name-part></tp:taxon-name></italic> Balthasar, 1952. Rivista del Museo civico de Scienze naturali “E.</article-title><source>Caffi”</source><volume>20</volume>(<issue>2000</issue>): <fpage>3</fpage>–<lpage>11</lpage>.</mixed-citation></ref><ref id="B15"><mixed-citation xmlns:xlink="http://www.w3.org/1999/xlink" xlink:type="simple"><person-group><name name-style="western"><surname>Dellacasa</surname><given-names>M</given-names></name><name name-style="western"><surname>Gordon</surname><given-names>RD</given-names></name><name name-style="western"><surname>Dellacasa</surname><given-names>G</given-names></name></person-group> (<year>2007</year>) <article-title>Systematic review to the genus <italic><tp:taxon-name><tp:taxon-name-part taxon-name-part-type="genus">Liothorax</tp:taxon-name-part></tp:taxon-name></italic> (<tp:taxon-name><tp:taxon-name-part taxon-name-part-type="order">Coleoptera</tp:taxon-name-part></tp:taxon-name>: <tp:taxon-name><tp:taxon-name-part taxon-name-part-type="superfamily">Scarabaeoidea</tp:taxon-name-part></tp:taxon-name>: <tp:taxon-name><tp:taxon-name-part taxon-name-part-type="family">Scarabaeidae</tp:taxon-name-part></tp:taxon-name>: <tp:taxon-name><tp:taxon-name-part taxon-name-part-type="subfamily">Aphodiinae</tp:taxon-name-part></tp:taxon-name>).</article-title><source>Zootaxa</source><volume>1407</volume>(<issue>1</issue>): <fpage>23</fpage>–<lpage>42</lpage>. <ext-link xlink:href="10.11646/zootaxa.1407.1.4" ext-link-type="doi" xlink:type="simple">https://doi.org/10.11646/zootaxa.1407.1.4</ext-link></mixed-citation></ref></ref-list></tp:taxon-treatment>
